# Supplementary material for: Napropamide
Source: Acta Crystallogr Sect E Struct Rep Online. 2013 Jul 6;69(Pt 8):o1207. doi: 10.1107/S1600536813017947 (PMC3793717; doi:10.1107/S1600536813017947)
Supplement: Supplementary file 1 [file e-69-o1207-sup1.cif]

##############################################################################
#                                                                            #
# This CIF contains the data in a paper accepted for publication in          #
# Acta Crystallographica Section E. It conforms to the requirements of       #
# Notes for Authors for Acta Crystallographica Section E, and has been       #
# peer reviewed under the auspices of the IUCr Commission on Journals.       #
#                                                                            #
# Full details of the Crystallographic Information File format               #
# are given in the paper "The Crystallographic Information File (CIF):       #
# a New Standard Archive File for Crystallography" by S. R. Hall, F. H.      #
# Allen and I. D. Brown [Acta Cryst. (1991), A47, 655-685].                  #
#                                                                            #
# The current version of the core CIF dictionary is obtainable from          #
# ftp://ftp.iucr.org/pub/cif_core.dic.                                       #
#                                                                            #
# Software is freely available for graphical display of the structure(s)     #
# in this CIF. For information consult the CIF software page                 #
# http://www.iucr.org/resources/cif/software.                                #
#                                                                            #
# This file may be used for bona fide research purposes within the           #
# scientific community so long as proper attribution is given to the journal # 
# article from which it was obtained.                                        #
#                                                                            #
##############################################################################
data_global
_audit_creation_method     'form.cif (version 2.0)'
_journal_data_validation_number     ?
_journal_date_recd_electronic     2013-06-27
_journal_date_accepted     2013-06-29
_journal_name_full     'Acta Crystallographica, Section E'
_journal_year     2013
_journal_volume     69
_journal_issue      8
_journal_page_first     o1207
_journal_page_last     o1207
_journal_paper_category     QO
_journal_paper_doi     10.1107/S1600536813017947
_journal_coeditor_code     SJ5338
_publ_contact_author_name     'Tae Ho Kim'
_publ_contact_author_address
;
Department of Chemistry
Gyeongsang National University
Jinju 660-701
Republic of Korea
;
_publ_contact_author_email
;
jekim@gnu.ac.kr, thkim@gnu.ac.kr
;
_publ_contact_author_fax     '+82-55-772-1480'
_publ_contact_author_phone     '+82-55-772-2626'
_publ_section_title
;
Napropamide
;
loop_
    _publ_author_name
    _publ_author_address
    'Cho, Seonghwa'
;
Department of Chemistry and Research Institute of Natural Sciences,
Gyeongsang National University,
Jinju 660-701, Republic of Korea
;
    'Kim, Jineun'
;
Department of Chemistry and Research Institute of Natural Sciences,
Gyeongsang National University,
Jinju 660-701, Republic of Korea
;
    'Jeon, Youngeun'
;
Department of Chemistry and Research Institute of Natural Sciences,
Gyeongsang National University,
Jinju 660-701, Republic of Korea
;
    'Kim, Tae Ho'
;
Department of Chemistry and Research Institute of Natural Sciences,
Gyeongsang National University,
Jinju 660-701, Republic of Korea
;
_publ_section_synopsis     .
data_I
_audit_creation_method     SHELXTL
_chemical_name_systematic
;
<i>N</i>,<i>N</i>-diethyl-2-(naphthalen-1-yloxy)propanamide
;
_chemical_name_common     ?
_chemical_formula_moiety     'C17 H21 N O2'
_chemical_formula_sum     'C17 H21 N O2'
_chemical_formula_iupac     'C17 H21 N O2'
_chemical_formula_weight     271.35
_chemical_melting_point     ?
_symmetry_cell_setting     monoclinic
_symmetry_space_group_name_H-M     'P 21'
_symmetry_space_group_name_Hall     'P 2yb'
loop_
    _symmetry_equiv_pos_as_xyz
    'x, y, z'
    '-x, y+1/2, -z'
_cell_length_a     9.8733(3)
_cell_length_b     10.7710(4)
_cell_length_c     14.1044(5)
_cell_angle_alpha     90.00
_cell_angle_beta     97.943(2)
_cell_angle_gamma     90.00
_cell_volume     1485.55(9)
_cell_formula_units_Z     4
_cell_measurement_reflns_used     9958
_cell_measurement_theta_min     2.37
_cell_measurement_theta_max     28.19
_cell_measurement_temperature     173(2)
_exptl_crystal_description     block
_exptl_crystal_colour     colourless
_exptl_crystal_size_max     0.35
_exptl_crystal_size_mid     0.18
_exptl_crystal_size_min     0.15
_exptl_crystal_density_diffrn     1.213
_exptl_crystal_density_meas     ?
_exptl_crystal_density_method     'not measured'
_exptl_crystal_F_000     584
_exptl_absorpt_coefficient_mu     0.079
_exptl_absorpt_correction_type     multi-scan
_exptl_absorpt_process_details     '(SADABS; Bruker, 2009)'
_exptl_absorpt_correction_T_min     0.9729
_exptl_absorpt_correction_T_max     0.9883
_exptl_special_details     ?
_diffrn_ambient_temperature     173(2)
_diffrn_radiation_type     MoK\a
_diffrn_radiation_wavelength     0.71073
_diffrn_radiation_source     'fine-focus sealed tube'
_diffrn_radiation_monochromator     graphite
_diffrn_measurement_device_type     'Bruker APEXII CCD'
_diffrn_measurement_method     '\f and \w scans'
_diffrn_detector_area_resol_mean     ?
_diffrn_reflns_number     26573
_diffrn_reflns_av_R_equivalents     0.0410
_diffrn_reflns_av_sigmaI/netI     0.0296
_diffrn_reflns_theta_min     1.46
_diffrn_reflns_theta_max     28.33
_diffrn_reflns_theta_full     28.33
_diffrn_measured_fraction_theta_max     0.998
_diffrn_measured_fraction_theta_full     0.998
_diffrn_reflns_limit_h_min     -13
_diffrn_reflns_limit_h_max     13
_diffrn_reflns_limit_k_min     -12
_diffrn_reflns_limit_k_max     14
_diffrn_reflns_limit_l_min     -18
_diffrn_reflns_limit_l_max     18
_refine_special_details
;
Refinement of <i>F</i>^2^ against ALL reflections. The weighted <i>R</i>-factor
<i>wR</i> and goodness of fit <i>S</i> are based on <i>F</i>^2^, conventional
<i>R</i>-factors <i>R</i> are based on <i>F</i>, with <i>F</i> set to zero for
negative <i>F</i>^2^. The threshold expression of <i>F</i>^2^ >
\s(<i>F</i>^2^) is used only for calculating <i>R</i>-factors(gt) <i>etc</i>.
and is not relevant to the choice of reflections for refinement.
<i>R</i>-factors based on <i>F</i>^2^ are statistically about twice as large
as those based on <i>F</i>, and <i>R</i>- factors based on ALL data will be
even larger.
;
_reflns_number_total     3897
_reflns_number_gt     3297
_reflns_threshold_expression     I>2\s(I)
_refine_ls_structure_factor_coef     Fsqd
_refine_ls_matrix_type     full
_refine_ls_R_factor_all     0.0477
_refine_ls_R_factor_gt     0.0365
_refine_ls_wR_factor_gt     0.0777
_refine_ls_wR_factor_ref     0.0830
_refine_ls_goodness_of_fit_ref     1.032
_refine_ls_restrained_S_all     1.032
_refine_ls_number_reflns     3897
_refine_ls_number_parameters     367
_refine_ls_number_restraints     1
_refine_ls_hydrogen_treatment     constr
_refine_ls_weighting_scheme     calc
_refine_ls_weighting_details
         'calc w=1/[\s^2^(Fo^2^)+(0.0333P)^2^+0.2525P] where P=(Fo^2^+2Fc^2^)/3'
_atom_sites_solution_hydrogens     geom
_atom_sites_solution_primary     direct
_atom_sites_solution_secondary     difmap
_refine_ls_shift/su_max     ?
_refine_ls_shift/su_max_lt     0.001
_refine_ls_shift/su_mean     0.000
_refine_diff_density_max     0.152
_refine_diff_density_min     -0.163
_refine_ls_extinction_method     none
_refine_ls_extinction_coef     ?
loop_
    _atom_type_symbol
    _atom_type_description
    _atom_type_scat_dispersion_real
    _atom_type_scat_dispersion_imag
    _atom_type_scat_source
    'C' 'C' 0.0033 0.0016
                         'International Tables Vol C Tables 4.2.6.8 and 6.1.1.4'
    'H' 'H' 0.0000 0.0000
                         'International Tables Vol C Tables 4.2.6.8 and 6.1.1.4'
    'N' 'N' 0.0061 0.0033
                         'International Tables Vol C Tables 4.2.6.8 and 6.1.1.4'
    'O' 'O' 0.0106 0.0060
                         'International Tables Vol C Tables 4.2.6.8 and 6.1.1.4'
_computing_data_collection     'APEX2 (Bruker, 2009)'
_computing_cell_refinement     'SAINT (Bruker, 2009)'
_computing_data_reduction     'SAINT (Bruker, 2009)'
_computing_structure_solution     'SHELXTL (Sheldrick, 2008)'
_computing_structure_refinement     'SHELXTL (Sheldrick, 2008)'
_computing_molecular_graphics     'SHELXTL (Sheldrick, 2008)'
_computing_publication_material     'SHELXTL (Sheldrick, 2008)'
loop_
    _atom_site_type_symbol
    _atom_site_label
    _atom_site_fract_x
    _atom_site_fract_y
    _atom_site_fract_z
    _atom_site_U_iso_or_equiv
    _atom_site_adp_type
    _atom_site_calc_flag
    _atom_site_refinement_flags
    _atom_site_occupancy
    _atom_site_symmetry_multiplicity
    _atom_site_disorder_assembly
    _atom_site_disorder_group
    O O1 0.64959(13) 0.16746(14) -0.03108(9) 0.0340(3) Uani d . 1 1 . .
    O O2 0.66356(17) 0.40562(16) 0.14147(11) 0.0447(4) Uani d . 1 1 . .
    O O3 0.33269(15) 0.94175(15) 0.27007(9) 0.0365(4) Uani d . 1 1 . .
    O O4 0.10307(16) 1.13370(15) 0.37266(11) 0.0410(4) Uani d . 1 1 . .
    N N1 0.67648(18) 0.20374(17) 0.18196(11) 0.0343(4) Uani d . 1 1 . .
    N N2 0.07201(18) 0.92770(17) 0.35334(11) 0.0328(4) Uani d . 1 1 . .
    C C1 0.78359(19) 0.1750(2) -0.04740(12) 0.0285(4) Uani d . 1 1 . .
    C C2 0.8753(2) 0.2628(2) -0.00987(13) 0.0335(5) Uani d . 1 1 . .
    H H2 0.8471 0.3282 0.0282 0.040 Uiso calc R 1 1 . .
    C C3 1.0125(2) 0.2560(2) -0.02794(13) 0.0373(5) Uani d . 1 1 . .
    H H3 1.0764 0.3169 -0.0015 0.045 Uiso calc R 1 1 . .
    C C4 1.0541(2) 0.1635(2) -0.08256(14) 0.0369(5) Uani d . 1 1 . .
    H H4 1.1471 0.1593 -0.0927 0.044 Uiso calc R 1 1 . .
    C C5 0.9607(2) 0.0737(2) -0.12436(13) 0.0297(4) Uani d . 1 1 . .
    C C6 0.9996(2) -0.0220(2) -0.18405(14) 0.0365(5) Uani d . 1 1 . .
    H H6 1.0921 -0.0277 -0.1952 0.044 Uiso calc R 1 1 . .
    C C7 0.9068(2) -0.1059(2) -0.22572(15) 0.0398(5) Uani d . 1 1 . .
    H H7 0.9348 -0.1690 -0.2659 0.048 Uiso calc R 1 1 . .
    C C8 0.7705(2) -0.0996(2) -0.20960(15) 0.0386(5) Uani d . 1 1 . .
    H H8 0.7064 -0.1584 -0.2391 0.046 Uiso calc R 1 1 . .
    C C9 0.7284(2) -0.0093(2) -0.15167(13) 0.0323(4) Uani d . 1 1 . .
    H H9 0.6355 -0.0062 -0.1412 0.039 Uiso calc R 1 1 . .
    C C10 0.8220(2) 0.0790(2) -0.10762(12) 0.0273(4) Uani d . 1 1 . .
    C C11 0.5932(2) 0.2710(2) 0.01310(14) 0.0361(5) Uani d . 1 1 . .
    H H11 0.6113 0.3469 -0.0241 0.043 Uiso calc R 1 1 . .
    C C12 0.4395(2) 0.2515(3) 0.00062(16) 0.0500(7) Uani d . 1 1 . .
    H H12A 0.4039 0.2498 -0.0678 0.075 Uiso calc R 1 1 . .
    H H12B 0.3963 0.3196 0.0315 0.075 Uiso calc R 1 1 . .
    H H12C 0.4189 0.1725 0.0300 0.075 Uiso calc R 1 1 . .
    C C13 0.6490(2) 0.2955(2) 0.11836(14) 0.0337(5) Uani d . 1 1 . .
    C C14 0.6488(2) 0.0708(2) 0.16476(16) 0.0409(5) Uani d . 1 1 . .
    H H14A 0.5902 0.0607 0.1024 0.049 Uiso calc R 1 1 . .
    H H14B 0.5976 0.0384 0.2151 0.049 Uiso calc R 1 1 . .
    C C15 0.7780(3) -0.0051(3) 0.16438(17) 0.0506(6) Uani d . 1 1 . .
    H H15A 0.8216 0.0173 0.1084 0.076 Uiso calc R 1 1 . .
    H H15B 0.7549 -0.0936 0.1616 0.076 Uiso calc R 1 1 . .
    H H15C 0.8411 0.0119 0.2229 0.076 Uiso calc R 1 1 . .
    C C16 0.7273(2) 0.2395(3) 0.28120(14) 0.0436(6) Uani d . 1 1 . .
    H H16A 0.7921 0.3095 0.2806 0.052 Uiso calc R 1 1 . .
    H H16B 0.7778 0.1687 0.3141 0.052 Uiso calc R 1 1 . .
    C C17 0.6128(3) 0.2773(3) 0.33670(16) 0.0516(7) Uani d . 1 1 . .
    H H17A 0.5676 0.3518 0.3077 0.077 Uiso calc R 1 1 . .
    H H17B 0.6507 0.2948 0.4033 0.077 Uiso calc R 1 1 . .
    H H17C 0.5461 0.2097 0.3350 0.077 Uiso calc R 1 1 . .
    C C18 0.4283(2) 0.9270(2) 0.34998(13) 0.0304(4) Uani d . 1 1 . .
    C C19 0.4394(2) 1.0002(2) 0.42959(14) 0.0354(5) Uani d . 1 1 . .
    H H19 0.3775 1.0670 0.4334 0.043 Uiso calc R 1 1 . .
    C C20 0.5439(2) 0.9757(2) 0.50642(15) 0.0389(5) Uani d . 1 1 . .
    H H20 0.5523 1.0273 0.5616 0.047 Uiso calc R 1 1 . .
    C C21 0.6324(2) 0.8802(2) 0.50295(14) 0.0374(5) Uani d . 1 1 . .
    H H21 0.7016 0.8654 0.5555 0.045 Uiso calc R 1 1 . .
    C C22 0.6222(2) 0.8019(2) 0.42105(13) 0.0311(4) Uani d . 1 1 . .
    C C23 0.7123(2) 0.7017(2) 0.41399(15) 0.0363(5) Uani d . 1 1 . .
    H H23 0.7823 0.6847 0.4656 0.044 Uiso calc R 1 1 . .
    C C24 0.7002(2) 0.6289(2) 0.33414(16) 0.0396(5) Uani d . 1 1 . .
    H H24 0.7624 0.5623 0.3305 0.048 Uiso calc R 1 1 . .
    C C25 0.5972(2) 0.6514(2) 0.25768(15) 0.0392(5) Uani d . 1 1 . .
    H H25 0.5897 0.6000 0.2025 0.047 Uiso calc R 1 1 . .
    C C26 0.5073(2) 0.7470(2) 0.26198(14) 0.0347(5) Uani d . 1 1 . .
    H H26 0.4367 0.7608 0.2101 0.042 Uiso calc R 1 1 . .
    C C27 0.5183(2) 0.8257(2) 0.34330(13) 0.0287(4) Uani d . 1 1 . .
    C C28 0.2398(2) 1.0435(2) 0.26756(14) 0.0334(5) Uani d . 1 1 . .
    H H28 0.2949 1.1204 0.2838 0.040 Uiso calc R 1 1 . .
    C C29 0.1716(2) 1.0554(2) 0.16425(14) 0.0428(6) Uani d . 1 1 . .
    H H29A 0.2415 1.0701 0.1225 0.064 Uiso calc R 1 1 . .
    H H29B 0.1074 1.1252 0.1590 0.064 Uiso calc R 1 1 . .
    H H29C 0.1221 0.9787 0.1448 0.064 Uiso calc R 1 1 . .
    C C30 0.1332(2) 1.0349(2) 0.33672(13) 0.0308(4) Uani d . 1 1 . .
    C C31 -0.0305(2) 0.9321(3) 0.41976(15) 0.0430(6) Uani d . 1 1 . .
    H H31A -0.0973 0.8643 0.4034 0.052 Uiso calc R 1 1 . .
    H H31B -0.0807 1.0117 0.4108 0.052 Uiso calc R 1 1 . .
    C C32 0.0295(3) 0.9199(3) 0.52358(14) 0.0491(6) Uani d . 1 1 . .
    H H32A 0.0645 0.8354 0.5358 0.074 Uiso calc R 1 1 . .
    H H32B -0.0414 0.9368 0.5641 0.074 Uiso calc R 1 1 . .
    H H32C 0.1044 0.9795 0.5384 0.074 Uiso calc R 1 1 . .
    C C33 0.0882(2) 0.8087(2) 0.30606(15) 0.0406(5) Uani d . 1 1 . .
    H H33A 0.1411 0.8222 0.2522 0.049 Uiso calc R 1 1 . .
    H H33B -0.0033 0.7774 0.2790 0.049 Uiso calc R 1 1 . .
    C C34 0.1596(3) 0.7109(2) 0.37179(18) 0.0500(6) Uani d . 1 1 . .
    H H34A 0.2475 0.7434 0.4027 0.075 Uiso calc R 1 1 . .
    H H34B 0.1754 0.6368 0.3345 0.075 Uiso calc R 1 1 . .
    H H34C 0.1023 0.6891 0.4207 0.075 Uiso calc R 1 1 . .
loop_
    _atom_site_aniso_label
    _atom_site_aniso_U_11
    _atom_site_aniso_U_22
    _atom_site_aniso_U_33
    _atom_site_aniso_U_12
    _atom_site_aniso_U_13
    _atom_site_aniso_U_23
    O1 0.0290(7) 0.0402(9) 0.0339(7) 0.0012(7) 0.0085(6) -0.0103(6)
    O2 0.0540(10) 0.0376(10) 0.0447(8) 0.0007(8) 0.0144(7) -0.0084(7)
    O3 0.0372(8) 0.0415(9) 0.0296(7) 0.0074(7) 0.0008(6) -0.0029(6)
    O4 0.0492(9) 0.0325(9) 0.0410(8) 0.0076(8) 0.0058(7) 0.0005(7)
    N1 0.0358(9) 0.0380(11) 0.0288(8) 0.0021(8) 0.0035(7) -0.0044(8)
    N2 0.0354(10) 0.0329(10) 0.0298(8) -0.0045(8) 0.0035(7) 0.0006(8)
    C1 0.0278(10) 0.0350(11) 0.0228(8) 0.0022(9) 0.0037(7) 0.0007(8)
    C2 0.0393(11) 0.0358(12) 0.0255(8) -0.0017(10) 0.0055(8) -0.0041(8)
    C3 0.0359(11) 0.0457(14) 0.0294(10) -0.0117(10) 0.0016(8) 0.0033(10)
    C4 0.0284(10) 0.0504(15) 0.0324(10) -0.0008(10) 0.0059(8) 0.0066(10)
    C5 0.0299(10) 0.0344(11) 0.0253(9) 0.0048(9) 0.0062(7) 0.0053(8)
    C6 0.0374(12) 0.0414(13) 0.0327(10) 0.0111(11) 0.0119(8) 0.0079(9)
    C7 0.0579(15) 0.0311(12) 0.0330(10) 0.0103(11) 0.0158(10) 0.0015(9)
    C8 0.0498(13) 0.0315(12) 0.0342(10) -0.0028(11) 0.0051(9) -0.0029(9)
    C9 0.0350(11) 0.0326(11) 0.0296(9) -0.0004(10) 0.0055(8) 0.0010(9)
    C10 0.0300(10) 0.0307(11) 0.0216(8) 0.0031(9) 0.0048(7) 0.0037(8)
    C11 0.0370(11) 0.0389(13) 0.0333(10) 0.0089(10) 0.0079(8) -0.0023(9)
    C12 0.0352(12) 0.0755(19) 0.0383(11) 0.0150(13) 0.0021(9) -0.0107(12)
    C13 0.0287(10) 0.0413(13) 0.0325(10) 0.0028(10) 0.0095(8) -0.0055(9)
    C14 0.0443(13) 0.0376(13) 0.0410(11) -0.0058(11) 0.0063(10) 0.0001(10)
    C15 0.0575(15) 0.0432(15) 0.0491(13) 0.0111(13) 0.0002(11) -0.0011(12)
    C16 0.0463(13) 0.0534(15) 0.0297(9) 0.0013(12) 0.0007(9) -0.0041(10)
    C17 0.0572(15) 0.0623(18) 0.0384(11) -0.0106(14) 0.0177(10) -0.0067(12)
    C18 0.0275(10) 0.0353(11) 0.0292(9) -0.0017(9) 0.0061(7) 0.0024(9)
    C19 0.0343(11) 0.0387(13) 0.0349(10) -0.0026(10) 0.0105(8) -0.0051(10)
    C20 0.0380(12) 0.0475(14) 0.0318(10) -0.0073(11) 0.0073(9) -0.0090(10)
    C21 0.0325(11) 0.0506(14) 0.0285(10) -0.0045(11) 0.0021(8) 0.0010(9)
    C22 0.0275(10) 0.0363(12) 0.0306(9) -0.0052(9) 0.0079(7) 0.0042(9)
    C23 0.0330(11) 0.0400(13) 0.0351(10) -0.0011(10) 0.0021(8) 0.0102(10)
    C24 0.0398(12) 0.0334(12) 0.0468(12) 0.0043(10) 0.0097(10) 0.0057(10)
    C25 0.0458(13) 0.0350(13) 0.0372(10) 0.0017(11) 0.0067(9) -0.0042(10)
    C26 0.0361(11) 0.0368(12) 0.0304(9) 0.0021(10) 0.0022(8) 0.0002(9)
    C27 0.0281(10) 0.0324(11) 0.0267(9) -0.0031(9) 0.0072(7) 0.0031(8)
    C28 0.0338(11) 0.0313(12) 0.0353(10) 0.0006(9) 0.0056(8) 0.0034(9)
    C29 0.0485(14) 0.0482(15) 0.0316(10) 0.0072(12) 0.0047(9) 0.0074(10)
    C30 0.0298(11) 0.0340(12) 0.0273(9) 0.0037(9) -0.0010(8) 0.0033(9)
    C31 0.0321(12) 0.0571(16) 0.0409(11) -0.0066(11) 0.0089(9) 0.0061(11)
    C32 0.0525(16) 0.0614(17) 0.0342(11) -0.0045(14) 0.0092(10) 0.0026(12)
    C33 0.0489(13) 0.0338(12) 0.0376(11) -0.0094(11) 0.0008(9) -0.0059(10)
    C34 0.0729(17) 0.0295(12) 0.0474(13) -0.0043(12) 0.0074(12) -0.0008(11)
_geom_special_details
;
All e.s.d.'s (except the e.s.d. in the dihedral angle between two l.s. planes)
are estimated using the full covariance matrix. The cell e.s.d.'s are taken
into account individually in the estimation of e.s.d.'s in distances, angles
and torsion angles; correlations between e.s.d.'s in cell parameters are only
used when they are defined by crystal symmetry. An approximate (isotropic)
treatment of cell e.s.d.'s is used for estimating e.s.d.'s involving l.s.
planes.
;
loop_
    _geom_bond_atom_site_label_1
    _geom_bond_atom_site_label_2
    _geom_bond_site_symmetry_2
    _geom_bond_distance
    _geom_bond_publ_flag
    O1 C1 . 1.376(2) ?
    O1 C11 . 1.428(3) ?
    O2 C13 . 1.233(3) ?
    O3 C18 . 1.376(2) ?
    O3 C28 . 1.426(3) ?
    O4 C30 . 1.233(3) ?
    N1 C13 . 1.337(3) ?
    N1 C16 . 1.471(3) ?
    N1 C14 . 1.472(3) ?
    N2 C30 . 1.339(3) ?
    N2 C33 . 1.464(3) ?
    N2 C31 . 1.472(3) ?
    C1 C2 . 1.364(3) ?
    C1 C10 . 1.423(3) ?
    C2 C3 . 1.414(3) ?
    C2 H2 . 0.9500 ?
    C3 C4 . 1.357(3) ?
    C3 H3 . 0.9500 ?
    C4 C5 . 1.408(3) ?
    C4 H4 . 0.9500 ?
    C5 C6 . 1.417(3) ?
    C5 C10 . 1.423(3) ?
    C6 C7 . 1.361(3) ?
    C6 H6 . 0.9500 ?
    C7 C8 . 1.397(3) ?
    C7 H7 . 0.9500 ?
    C8 C9 . 1.371(3) ?
    C8 H8 . 0.9500 ?
    C9 C10 . 1.409(3) ?
    C9 H9 . 0.9500 ?
    C11 C12 . 1.519(3) ?
    C11 C13 . 1.533(3) ?
    C11 H11 . 1.0000 ?
    C12 H12A . 0.9800 ?
    C12 H12B . 0.9800 ?
    C12 H12C . 0.9800 ?
    C14 C15 . 1.516(3) ?
    C14 H14A . 0.9900 ?
    C14 H14B . 0.9900 ?
    C15 H15A . 0.9800 ?
    C15 H15B . 0.9800 ?
    C15 H15C . 0.9800 ?
    C16 C17 . 1.517(3) ?
    C16 H16A . 0.9900 ?
    C16 H16B . 0.9900 ?
    C17 H17A . 0.9800 ?
    C17 H17B . 0.9800 ?
    C17 H17C . 0.9800 ?
    C18 C19 . 1.364(3) ?
    C18 C27 . 1.419(3) ?
    C19 C20 . 1.414(3) ?
    C19 H19 . 0.9500 ?
    C20 C21 . 1.355(3) ?
    C20 H20 . 0.9500 ?
    C21 C22 . 1.422(3) ?
    C21 H21 . 0.9500 ?
    C22 C23 . 1.411(3) ?
    C22 C27 . 1.418(3) ?
    C23 C24 . 1.364(3) ?
    C23 H23 . 0.9500 ?
    C24 C25 . 1.398(3) ?
    C24 H24 . 0.9500 ?
    C25 C26 . 1.366(3) ?
    C25 H25 . 0.9500 ?
    C26 C27 . 1.418(3) ?
    C26 H26 . 0.9500 ?
    C28 C29 . 1.524(3) ?
    C28 C30 . 1.534(3) ?
    C28 H28 . 1.0000 ?
    C29 H29A . 0.9800 ?
    C29 H29B . 0.9800 ?
    C29 H29C . 0.9800 ?
    C31 C32 . 1.507(3) ?
    C31 H31A . 0.9900 ?
    C31 H31B . 0.9900 ?
    C32 H32A . 0.9800 ?
    C32 H32B . 0.9800 ?
    C32 H32C . 0.9800 ?
    C33 C34 . 1.512(3) ?
    C33 H33A . 0.9900 ?
    C33 H33B . 0.9900 ?
    C34 H34A . 0.9800 ?
    C34 H34B . 0.9800 ?
    C34 H34C . 0.9800 ?
loop_
    _geom_angle_atom_site_label_1
    _geom_angle_atom_site_label_2
    _geom_angle_atom_site_label_3
    _geom_angle_site_symmetry_1
    _geom_angle_site_symmetry_3
    _geom_angle
    _geom_angle_publ_flag
    C1 O1 C11 . . 117.92(16) ?
    C18 O3 C28 . . 118.37(16) ?
    C13 N1 C16 . . 117.11(19) ?
    C13 N1 C14 . . 126.36(17) ?
    C16 N1 C14 . . 116.26(18) ?
    C30 N2 C33 . . 126.51(17) ?
    C30 N2 C31 . . 116.8(2) ?
    C33 N2 C31 . . 116.49(19) ?
    C2 C1 O1 . . 125.30(18) ?
    C2 C1 C10 . . 121.22(17) ?
    O1 C1 C10 . . 113.47(17) ?
    C1 C2 C3 . . 119.63(19) ?
    C1 C2 H2 . . 120.2 ?
    C3 C2 H2 . . 120.2 ?
    C4 C3 C2 . . 120.9(2) ?
    C4 C3 H3 . . 119.6 ?
    C2 C3 H3 . . 119.6 ?
    C3 C4 C5 . . 120.68(19) ?
    C3 C4 H4 . . 119.7 ?
    C5 C4 H4 . . 119.7 ?
    C4 C5 C6 . . 122.21(19) ?
    C4 C5 C10 . . 119.48(18) ?
    C6 C5 C10 . . 118.30(19) ?
    C7 C6 C5 . . 121.2(2) ?
    C7 C6 H6 . . 119.4 ?
    C5 C6 H6 . . 119.4 ?
    C6 C7 C8 . . 120.2(2) ?
    C6 C7 H7 . . 119.9 ?
    C8 C7 H7 . . 119.9 ?
    C9 C8 C7 . . 120.7(2) ?
    C9 C8 H8 . . 119.7 ?
    C7 C8 H8 . . 119.7 ?
    C8 C9 C10 . . 120.5(2) ?
    C8 C9 H9 . . 119.8 ?
    C10 C9 H9 . . 119.8 ?
    C9 C10 C5 . . 119.18(18) ?
    C9 C10 C1 . . 122.77(17) ?
    C5 C10 C1 . . 118.05(18) ?
    O1 C11 C12 . . 106.54(18) ?
    O1 C11 C13 . . 116.58(17) ?
    C12 C11 C13 . . 110.83(16) ?
    O1 C11 H11 . . 107.5 ?
    C12 C11 H11 . . 107.5 ?
    C13 C11 H11 . . 107.5 ?
    C11 C12 H12A . . 109.5 ?
    C11 C12 H12B . . 109.5 ?
    H12A C12 H12B . . 109.5 ?
    C11 C12 H12C . . 109.5 ?
    H12A C12 H12C . . 109.5 ?
    H12B C12 H12C . . 109.5 ?
    O2 C13 N1 . . 121.89(19) ?
    O2 C13 C11 . . 115.7(2) ?
    N1 C13 C11 . . 122.3(2) ?
    N1 C14 C15 . . 112.8(2) ?
    N1 C14 H14A . . 109.0 ?
    C15 C14 H14A . . 109.0 ?
    N1 C14 H14B . . 109.0 ?
    C15 C14 H14B . . 109.0 ?
    H14A C14 H14B . . 107.8 ?
    C14 C15 H15A . . 109.5 ?
    C14 C15 H15B . . 109.5 ?
    H15A C15 H15B . . 109.5 ?
    C14 C15 H15C . . 109.5 ?
    H15A C15 H15C . . 109.5 ?
    H15B C15 H15C . . 109.5 ?
    N1 C16 C17 . . 112.36(19) ?
    N1 C16 H16A . . 109.1 ?
    C17 C16 H16A . . 109.1 ?
    N1 C16 H16B . . 109.1 ?
    C17 C16 H16B . . 109.1 ?
    H16A C16 H16B . . 107.9 ?
    C16 C17 H17A . . 109.5 ?
    C16 C17 H17B . . 109.5 ?
    H17A C17 H17B . . 109.5 ?
    C16 C17 H17C . . 109.5 ?
    H17A C17 H17C . . 109.5 ?
    H17B C17 H17C . . 109.5 ?
    C19 C18 O3 . . 125.1(2) ?
    C19 C18 C27 . . 121.31(18) ?
    O3 C18 C27 . . 113.55(17) ?
    C18 C19 C20 . . 119.3(2) ?
    C18 C19 H19 . . 120.3 ?
    C20 C19 H19 . . 120.3 ?
    C21 C20 C19 . . 121.3(2) ?
    C21 C20 H20 . . 119.3 ?
    C19 C20 H20 . . 119.3 ?
    C20 C21 C22 . . 120.38(19) ?
    C20 C21 H21 . . 119.8 ?
    C22 C21 H21 . . 119.8 ?
    C23 C22 C27 . . 118.64(19) ?
    C23 C22 C21 . . 122.44(19) ?
    C27 C22 C21 . . 118.9(2) ?
    C24 C23 C22 . . 121.0(2) ?
    C24 C23 H23 . . 119.5 ?
    C22 C23 H23 . . 119.5 ?
    C23 C24 C25 . . 120.6(2) ?
    C23 C24 H24 . . 119.7 ?
    C25 C24 H24 . . 119.7 ?
    C26 C25 C24 . . 120.3(2) ?
    C26 C25 H25 . . 119.9 ?
    C24 C25 H25 . . 119.9 ?
    C25 C26 C27 . . 120.57(19) ?
    C25 C26 H26 . . 119.7 ?
    C27 C26 H26 . . 119.7 ?
    C22 C27 C26 . . 118.95(19) ?
    C22 C27 C18 . . 118.71(18) ?
    C26 C27 C18 . . 122.33(17) ?
    O3 C28 C29 . . 106.63(17) ?
    O3 C28 C30 . . 115.67(17) ?
    C29 C28 C30 . . 111.22(17) ?
    O3 C28 H28 . . 107.7 ?
    C29 C28 H28 . . 107.7 ?
    C30 C28 H28 . . 107.7 ?
    C28 C29 H29A . . 109.5 ?
    C28 C29 H29B . . 109.5 ?
    H29A C29 H29B . . 109.5 ?
    C28 C29 H29C . . 109.5 ?
    H29A C29 H29C . . 109.5 ?
    H29B C29 H29C . . 109.5 ?
    O4 C30 N2 . . 122.14(19) ?
    O4 C30 C28 . . 115.79(19) ?
    N2 C30 C28 . . 121.99(18) ?
    N2 C31 C32 . . 113.77(18) ?
    N2 C31 H31A . . 108.8 ?
    C32 C31 H31A . . 108.8 ?
    N2 C31 H31B . . 108.8 ?
    C32 C31 H31B . . 108.8 ?
    H31A C31 H31B . . 107.7 ?
    C31 C32 H32A . . 109.5 ?
    C31 C32 H32B . . 109.5 ?
    H32A C32 H32B . . 109.5 ?
    C31 C32 H32C . . 109.5 ?
    H32A C32 H32C . . 109.5 ?
    H32B C32 H32C . . 109.5 ?
    N2 C33 C34 . . 113.70(18) ?
    N2 C33 H33A . . 108.8 ?
    C34 C33 H33A . . 108.8 ?
    N2 C33 H33B . . 108.8 ?
    C34 C33 H33B . . 108.8 ?
    H33A C33 H33B . . 107.7 ?
    C33 C34 H34A . . 109.5 ?
    C33 C34 H34B . . 109.5 ?
    H34A C34 H34B . . 109.5 ?
    C33 C34 H34C . . 109.5 ?
    H34A C34 H34C . . 109.5 ?
    H34B C34 H34C . . 109.5 ?
loop_
    _geom_torsion_atom_site_label_1
    _geom_torsion_atom_site_label_2
    _geom_torsion_atom_site_label_3
    _geom_torsion_atom_site_label_4
    _geom_torsion_site_symmetry_1
    _geom_torsion_site_symmetry_2
    _geom_torsion_site_symmetry_3
    _geom_torsion_site_symmetry_4
    _geom_torsion
    _geom_torsion_publ_flag
    C11 O1 C1 C2 . . . . 12.6(3) ?
    C11 O1 C1 C10 . . . . -168.54(16) ?
    O1 C1 C2 C3 . . . . 176.36(18) ?
    C10 C1 C2 C3 . . . . -2.4(3) ?
    C1 C2 C3 C4 . . . . 0.3(3) ?
    C2 C3 C4 C5 . . . . 1.4(3) ?
    C3 C4 C5 C6 . . . . 178.1(2) ?
    C3 C4 C5 C10 . . . . -1.1(3) ?
    C4 C5 C6 C7 . . . . -178.3(2) ?
    C10 C5 C6 C7 . . . . 1.0(3) ?
    C5 C6 C7 C8 . . . . -0.5(3) ?
    C6 C7 C8 C9 . . . . -0.1(3) ?
    C7 C8 C9 C10 . . . . 0.2(3) ?
    C8 C9 C10 C5 . . . . 0.3(3) ?
    C8 C9 C10 C1 . . . . 179.57(19) ?
    C4 C5 C10 C9 . . . . 178.36(18) ?
    C6 C5 C10 C9 . . . . -0.9(3) ?
    C4 C5 C10 C1 . . . . -0.9(3) ?
    C6 C5 C10 C1 . . . . 179.84(17) ?
    C2 C1 C10 C9 . . . . -176.56(18) ?
    O1 C1 C10 C9 . . . . 4.5(3) ?
    C2 C1 C10 C5 . . . . 2.7(3) ?
    O1 C1 C10 C5 . . . . -176.23(16) ?
    C1 O1 C11 C12 . . . . 166.67(16) ?
    C1 O1 C11 C13 . . . . -69.0(2) ?
    C16 N1 C13 O2 . . . . -1.0(3) ?
    C14 N1 C13 O2 . . . . 172.9(2) ?
    C16 N1 C13 C11 . . . . -178.96(18) ?
    C14 N1 C13 C11 . . . . -5.1(3) ?
    O1 C11 C13 O2 . . . . 141.9(2) ?
    C12 C11 C13 O2 . . . . -96.0(2) ?
    O1 C11 C13 N1 . . . . -39.9(3) ?
    C12 C11 C13 N1 . . . . 82.1(3) ?
    C13 N1 C14 C15 . . . . 110.4(2) ?
    C16 N1 C14 C15 . . . . -75.7(3) ?
    C13 N1 C16 C17 . . . . 81.5(3) ?
    C14 N1 C16 C17 . . . . -93.0(3) ?
    C28 O3 C18 C19 . . . . 2.2(3) ?
    C28 O3 C18 C27 . . . . -177.86(17) ?
    O3 C18 C19 C20 . . . . -179.1(2) ?
    C27 C18 C19 C20 . . . . 0.9(3) ?
    C18 C19 C20 C21 . . . . -0.7(3) ?
    C19 C20 C21 C22 . . . . 0.2(3) ?
    C20 C21 C22 C23 . . . . 179.8(2) ?
    C20 C21 C22 C27 . . . . 0.1(3) ?
    C27 C22 C23 C24 . . . . 0.1(3) ?
    C21 C22 C23 C24 . . . . -179.6(2) ?
    C22 C23 C24 C25 . . . . -0.6(3) ?
    C23 C24 C25 C26 . . . . 0.1(3) ?
    C24 C25 C26 C27 . . . . 0.9(3) ?
    C23 C22 C27 C26 . . . . 0.9(3) ?
    C21 C22 C27 C26 . . . . -179.40(19) ?
    C23 C22 C27 C18 . . . . -179.53(18) ?
    C21 C22 C27 C18 . . . . 0.2(3) ?
    C25 C26 C27 C22 . . . . -1.4(3) ?
    C25 C26 C27 C18 . . . . 179.0(2) ?
    C19 C18 C27 C22 . . . . -0.7(3) ?
    O3 C18 C27 C22 . . . . 179.40(17) ?
    C19 C18 C27 C26 . . . . 178.9(2) ?
    O3 C18 C27 C26 . . . . -1.1(3) ?
    C18 O3 C28 C29 . . . . 166.45(18) ?
    C18 O3 C28 C30 . . . . -69.3(2) ?
    C33 N2 C30 O4 . . . . 172.35(19) ?
    C31 N2 C30 O4 . . . . -2.1(3) ?
    C33 N2 C30 C28 . . . . -4.3(3) ?
    C31 N2 C30 C28 . . . . -178.82(17) ?
    O3 C28 C30 O4 . . . . 143.88(18) ?
    C29 C28 C30 O4 . . . . -94.3(2) ?
    O3 C28 C30 N2 . . . . -39.2(3) ?
    C29 C28 C30 N2 . . . . 82.6(2) ?
    C30 N2 C31 C32 . . . . -85.6(3) ?
    C33 N2 C31 C32 . . . . 99.4(3) ?
    C30 N2 C33 C34 . . . . 112.8(2) ?
    C31 N2 C33 C34 . . . . -72.7(3) ?
loop_
    _geom_hbond_atom_site_label_D
    _geom_hbond_atom_site_label_H
    _geom_hbond_atom_site_label_A
    _geom_hbond_site_symmetry_A
    _geom_hbond_distance_DH
    _geom_hbond_distance_HA
    _geom_hbond_distance_DA
    _geom_hbond_angle_DHA
    C25 H25 O2 . 0.95 2.41 3.228(3) 143.5
    C6 H6 O2 2_745 0.95 2.53 3.388(3) 150.1
    C7 H7 O4 2_635 0.95 2.60 3.481(3) 154.0
    C23 H23 O4 2_646 0.95 2.46 3.376(3) 160.9
_iucr_refine_instructions_details
;
TITL I in P2(1)
CELL 0.71073   9.8733  10.7710  14.1044  90.000  97.943  90.000
ZERR    4.00   0.0003   0.0004   0.0005   0.000   0.002   0.000
LATT -1
SYMM -X, 0.5+Y, -Z
SFAC C  H  N  O
UNIT 68  84  4  8
SIZE 0.15 0.18 0.35
TEMP -100.000
MERG 3
L.S. 4
BOND $H
FMAP 2
PLAN 20
ACTA
EQIV $1 2-x, -1/2+y, -z
EQIV $2 1-x, -1.5+y, -z
EQIV $3 1-x,-1/2+y,1-z
HTAB C25 O2
HTAB C6 O2_$1
HTAB C7 O4_$2
HTAB C23 O4_$3
CONF
WGHT    0.033300    0.252500
FVAR       0.23753
O1    4    0.649586    0.167464   -0.031085    11.00000    0.02903    0.04024 =
         0.03394   -0.01025    0.00846    0.00119
O2    4    0.663562    0.405618    0.141469    11.00000    0.05402    0.03759 =
         0.04474   -0.00838    0.01437    0.00075
O3    4    0.332687    0.941750    0.270073    11.00000    0.03719    0.04151 =
         0.02963   -0.00288    0.00082    0.00740
O4    4    0.103069    1.133702    0.372660    11.00000    0.04924    0.03249 =
         0.04102    0.00054    0.00584    0.00757
N1    3    0.676476    0.203744    0.181956    11.00000    0.03576    0.03800 =
         0.02884   -0.00442    0.00351    0.00210
N2    3    0.072012    0.927698    0.353338    11.00000    0.03535    0.03294 =
         0.02976    0.00060    0.00348   -0.00448
C1    1    0.783594    0.175050   -0.047403    11.00000    0.02780    0.03499 =
         0.02281    0.00066    0.00366    0.00222
C2    1    0.875283    0.262845   -0.009872    11.00000    0.03934    0.03582 =
         0.02551   -0.00407    0.00552   -0.00167
AFIX  43
H2    2    0.847139    0.328233    0.028180    11.00000   -1.20000
AFIX   0
C3    1    1.012474    0.255956   -0.027939    11.00000    0.03590    0.04567 =
         0.02938    0.00331    0.00157   -0.01171
AFIX  43
H3    2    1.076357    0.316868   -0.001480    11.00000   -1.20000
AFIX   0
C4    1    1.054051    0.163502   -0.082562    11.00000    0.02843    0.05041 =
         0.03236    0.00659    0.00594   -0.00075
AFIX  43
H4    2    1.147081    0.159338   -0.092710    11.00000   -1.20000
AFIX   0
C5    1    0.960714    0.073654   -0.124364    11.00000    0.02995    0.03441 =
         0.02529    0.00531    0.00616    0.00481
C6    1    0.999611   -0.021987   -0.184050    11.00000    0.03743    0.04142 =
         0.03273    0.00787    0.01194    0.01113
AFIX  43
H6    2    1.092124   -0.027655   -0.195204    11.00000   -1.20000
AFIX   0
C7    1    0.906809   -0.105926   -0.225718    11.00000    0.05791    0.03106 =
         0.03297    0.00148    0.01576    0.01026
AFIX  43
H7    2    0.934820   -0.169017   -0.265883    11.00000   -1.20000
AFIX   0
C8    1    0.770537   -0.099575   -0.209597    11.00000    0.04975    0.03151 =
         0.03423   -0.00287    0.00514   -0.00281
AFIX  43
H8    2    0.706391   -0.158399   -0.239061    11.00000   -1.20000
AFIX   0
C9    1    0.728435   -0.009278   -0.151666    11.00000    0.03499    0.03261 =
         0.02960    0.00098    0.00545   -0.00035
AFIX  43
H9    2    0.635502   -0.006206   -0.141163    11.00000   -1.20000
AFIX   0
C10   1    0.822007    0.078953   -0.107621    11.00000    0.02995    0.03070 =
         0.02163    0.00369    0.00480    0.00313
C11   1    0.593229    0.271042    0.013102    11.00000    0.03704    0.03888 =
         0.03326   -0.00234    0.00787    0.00894
AFIX  13
H11   2    0.611338    0.346886   -0.024064    11.00000   -1.20000
AFIX   0
C12   1    0.439466    0.251483    0.000615    11.00000    0.03522    0.07553 =
         0.03831   -0.01070    0.00211    0.01500
AFIX 137
H12A  2    0.403893    0.249759   -0.067770    11.00000   -1.50000
H12B  2    0.396350    0.319574    0.031521    11.00000   -1.50000
H12C  2    0.418930    0.172495    0.030038    11.00000   -1.50000
AFIX   0
C13   1    0.649002    0.295517    0.118365    11.00000    0.02870    0.04131 =
         0.03253   -0.00553    0.00946    0.00281
C14   1    0.648775    0.070784    0.164756    11.00000    0.04430    0.03761 =
         0.04100    0.00015    0.00631   -0.00576
AFIX  23
H14A  2    0.590224    0.060674    0.102353    11.00000   -1.20000
H14B  2    0.597593    0.038430    0.215097    11.00000   -1.20000
AFIX   0
C15   1    0.777995   -0.005110    0.164383    11.00000    0.05749    0.04323 =
         0.04910   -0.00109    0.00018    0.01111
AFIX 137
H15A  2    0.821603    0.017346    0.108438    11.00000   -1.50000
H15B  2    0.754868   -0.093636    0.161566    11.00000   -1.50000
H15C  2    0.841053    0.011895    0.222902    11.00000   -1.50000
AFIX   0
C16   1    0.727323    0.239465    0.281201    11.00000    0.04625    0.05342 =
         0.02971   -0.00410    0.00073    0.00129
AFIX  23
H16A  2    0.792106    0.309530    0.280649    11.00000   -1.20000
H16B  2    0.777775    0.168710    0.314076    11.00000   -1.20000
AFIX   0
C17   1    0.612792    0.277296    0.336704    11.00000    0.05717    0.06233 =
         0.03838   -0.00665    0.01773   -0.01055
AFIX 137
H17A  2    0.567633    0.351848    0.307715    11.00000   -1.50000
H17B  2    0.650661    0.294822    0.403291    11.00000   -1.50000
H17C  2    0.546110    0.209653    0.334956    11.00000   -1.50000
AFIX   0
C18   1    0.428308    0.927008    0.349980    11.00000    0.02751    0.03527 =
         0.02916    0.00245    0.00608   -0.00169
C19   1    0.439394    1.000228    0.429586    11.00000    0.03428    0.03870 =
         0.03494   -0.00512    0.01051   -0.00260
AFIX  43
H19   2    0.377520    1.067010    0.433380    11.00000   -1.20000
AFIX   0
C20   1    0.543938    0.975718    0.506422    11.00000    0.03804    0.04746 =
         0.03177   -0.00905    0.00730   -0.00735
AFIX  43
H20   2    0.552294    1.027269    0.561574    11.00000   -1.20000
AFIX   0
C21   1    0.632416    0.880194    0.502955    11.00000    0.03250    0.05056 =
         0.02854    0.00102    0.00206   -0.00448
AFIX  43
H21   2    0.701648    0.865404    0.555534    11.00000   -1.20000
AFIX   0
C22   1    0.622241    0.801939    0.421051    11.00000    0.02747    0.03631 =
         0.03059    0.00415    0.00787   -0.00522
C23   1    0.712279    0.701697    0.413989    11.00000    0.03304    0.03997 =
         0.03513    0.01022    0.00215   -0.00115
AFIX  43
H23   2    0.782313    0.684658    0.465595    11.00000   -1.20000
AFIX   0
C24   1    0.700227    0.628896    0.334142    11.00000    0.03983    0.03338 =
         0.04677    0.00574    0.00968    0.00426
AFIX  43
H24   2    0.762404    0.562323    0.330471    11.00000   -1.20000
AFIX   0
C25   1    0.597198    0.651387    0.257675    11.00000    0.04580    0.03498 =
         0.03716   -0.00420    0.00671    0.00171
AFIX  43
H25   2    0.589670    0.599990    0.202459    11.00000   -1.20000
AFIX   0
C26   1    0.507261    0.746956    0.261977    11.00000    0.03614    0.03682 =
         0.03044    0.00022    0.00223    0.00215
AFIX  43
H26   2    0.436731    0.760799    0.210056    11.00000   -1.20000
AFIX   0
C27   1    0.518291    0.825685    0.343297    11.00000    0.02808    0.03241 =
         0.02668    0.00307    0.00722   -0.00309
C28   1    0.239834    1.043477    0.267563    11.00000    0.03383    0.03130 =
         0.03531    0.00344    0.00556    0.00057
AFIX  13
H28   2    0.294898    1.120393    0.283808    11.00000   -1.20000
AFIX   0
C29   1    0.171637    1.055415    0.164245    11.00000    0.04850    0.04815 =
         0.03160    0.00743    0.00470    0.00719
AFIX 137
H29A  2    0.241549    1.070055    0.122496    11.00000   -1.50000
H29B  2    0.107365    1.125216    0.158963    11.00000   -1.50000
H29C  2    0.122141    0.978653    0.144834    11.00000   -1.50000
AFIX   0
C30   1    0.133217    1.034865    0.336720    11.00000    0.02977    0.03398 =
         0.02732    0.00330   -0.00100    0.00371
C31   1   -0.030488    0.932072    0.419762    11.00000    0.03206    0.05708 =
         0.04093    0.00614    0.00887   -0.00658
AFIX  23
H31A  2   -0.097302    0.864251    0.403372    11.00000   -1.20000
H31B  2   -0.080695    1.011703    0.410769    11.00000   -1.20000
AFIX   0
C32   1    0.029503    0.919904    0.523581    11.00000    0.05251    0.06140 =
         0.03421    0.00261    0.00922   -0.00452
AFIX 137
H32A  2    0.064522    0.835444    0.535806    11.00000   -1.50000
H32B  2   -0.041434    0.936828    0.564068    11.00000   -1.50000
H32C  2    0.104419    0.979529    0.538360    11.00000   -1.50000
AFIX   0
C33   1    0.088230    0.808661    0.306065    11.00000    0.04890    0.03381 =
         0.03756   -0.00591    0.00085   -0.00942
AFIX  23
H33A  2    0.141087    0.822220    0.252215    11.00000   -1.20000
H33B  2   -0.003254    0.777355    0.278983    11.00000   -1.20000
AFIX   0
C34   1    0.159638    0.710871    0.371789    11.00000    0.07287    0.02954 =
         0.04745   -0.00079    0.00735   -0.00432
AFIX 137
H34A  2    0.247463    0.743366    0.402746    11.00000   -1.50000
H34B  2    0.175432    0.636798    0.334483    11.00000   -1.50000
H34C  2    0.102312    0.689053    0.420747    11.00000   -1.50000
HKLF 4
REM  jk237 in P2(1)
REM R1 =  0.0365 for   3297 Fo > 4sig(Fo)  and  0.0477 for all   3897 data
REM    367 parameters refined using      1 restraints
END
;
