# Supplementary material for: Napropamide
Source: Acta Crystallogr Sect E Struct Rep Online. 2013 Jul 6;69(Pt 8):o1207. doi: 10.1107/S1600536813017947 (PMC3793717; doi:10.1107/S1600536813017947)
Supplement: Supplementary file 2 [file e-69-o1207-Isup2.hkl]

# 
# h,k,l, Fc-squared, Fo-squared, sigma(Fo-squared) and status flag 
# 
data_I
_shelx_title ' jk237 in P2(1)' 
_shelx_refln_list_code          4 
_shelx_F_calc_maximum      134.00 
_exptl_crystal_F_000       584.00 
_reflns_d_resolution_high  0.7489 
 
loop_ 
 _symmetry_equiv_pos_as_xyz 
 'x, y, z' 
 '-x, y+1/2, -z' 
 
_cell_length_a     9.8733 
_cell_length_b    10.7710 
_cell_length_c    14.1044 
_cell_angle_alpha  90.000 
_cell_angle_beta   97.943 
_cell_angle_gamma  90.000 
 
_shelx_F_squared_multiplier     1.000 
 
loop_ 
 _refln_index_h 
 _refln_index_k 
 _refln_index_l 
 _refln_F_squared_calc 
 _refln_F_squared_meas 
 _refln_F_squared_sigma 
 _refln_observed_status 
   1   0   0       81.65       85.33      1.86 o 
   2   0   0       69.49       64.63      1.32 o 
   3   0   0     2581.86     2534.95     31.03 o 
   4   0   0      743.66      723.08     10.00 o 
   5   0   0        3.71        9.77      0.95 o 
   6   0   0       15.42       19.14      1.98 o 
   7   0   0       67.17       63.65      3.26 o 
   8   0   0        4.32        8.08      2.34 o 
   9   0   0       57.71       61.56      5.63 o 
  10   0   0       20.76       43.96     13.48 o 
  11   0   0        1.03       34.87     12.59 o 
  12   0   0        0.40        3.37      3.01 o 
  13   0   0       11.55       25.17      4.08 o 
   1   1   0     1676.83     1593.42     13.05 o 
   2   1   0      189.20      188.16      1.69 o 
   3   1   0     1003.37      960.32      7.98 o 
   4   1   0      241.84      234.05      2.47 o 
   5   1   0     1136.28     1176.18      9.26 o 
   6   1   0      402.08      385.33      4.35 o 
   7   1   0       39.39       40.99      1.23 o 
   8   1   0       60.71       62.83      3.10 o 
   9   1   0      103.38      105.80      5.12 o 
  10   1   0       87.17       96.61      8.06 o 
  11   1   0      126.15      118.35      6.56 o 
  12   1   0       14.88       12.05      2.07 o 
  13   1   0        1.06       -0.18      3.37 o 
   0   2   0      186.05      167.15      2.56 o 
   1   2   0     2133.43     1997.84     16.62 o 
   2   2   0     2247.52     2133.38     17.93 o 
   3   2   0      546.27      541.42      4.71 o 
   4   2   0      397.80      422.75      4.10 o 
   5   2   0       93.25      103.90      1.68 o 
   6   2   0       14.81       18.19      0.70 o 
   7   2   0       66.78       72.24      1.82 o 
   8   2   0       98.17       96.58      4.25 o 
   9   2   0       78.15       84.69      4.61 o 
  10   2   0       89.46       93.32      7.01 o 
  11   2   0        9.42        8.32      2.48 o 
  12   2   0        7.90        6.83      2.66 o 
   1   3   0     1479.69     1393.90     13.25 o 
   2   3   0      840.10      827.15      7.06 o 
   3   3   0      266.73      285.63      4.44 o 
   4   3   0      230.90      233.98      2.52 o 
   5   3   0      311.75      303.07      3.18 o 
   6   3   0       91.86       85.47      1.70 o 
   7   3   0      600.01      578.65      8.70 o 
   8   3   0      126.56      114.60      3.69 o 
   9   3   0       60.31       58.38      3.78 o 
  10   3   0       10.47        6.17      2.36 o 
  11   3   0       27.26       28.78      3.56 o 
  12   3   0       11.60       12.24      3.61 o 
   0   4   0     1457.03     1437.85     19.49 o 
   1   4   0      426.11      430.29      4.79 o 
   2   4   0      121.07      142.03      2.69 o 
   3   4   0     1356.18     1366.24     10.98 o 
   4   4   0      597.75      627.76      5.82 o 
   5   4   0      180.42      177.78      3.02 o 
   6   4   0        1.63        2.49      0.47 o 
   7   4   0      374.49      361.28      6.61 o 
   8   4   0      210.32      216.84      6.59 o 
   9   4   0       90.83       87.98      5.01 o 
  10   4   0        2.53        1.02      2.15 o 
  11   4   0       13.47        9.34      2.84 o 
  12   4   0        1.18        4.50      2.61 o 
   1   5   0      708.24      739.08      7.54 o 
   2   5   0      321.82      345.31      4.28 o 
   3   5   0      905.87      982.05     10.39 o 
   4   5   0      436.73      469.62      4.25 o 
   5   5   0       32.10       32.09      0.87 o 
   6   5   0       38.26       38.64      1.14 o 
   7   5   0       80.24       83.61      2.73 o 
   8   5   0       48.85       50.78      2.42 o 
   9   5   0       65.96       63.90      8.42 o 
  10   5   0        8.96        7.68      3.16 o 
  11   5   0        0.49        0.01      3.58 o 
  12   5   0       11.69       14.71      3.86 o 
   0   6   0      320.02      320.26      4.48 o 
   1   6   0       79.94       89.45      1.80 o 
   2   6   0      853.03      883.74     10.58 o 
   3   6   0      281.70      287.26      3.87 o 
   4   6   0       46.57       45.17      1.34 o 
   5   6   0       14.46       17.56      0.85 o 
   6   6   0       70.05       84.90      2.17 o 
   7   6   0       12.75       12.99      1.76 o 
   8   6   0       10.40       10.82      2.20 o 
   9   6   0        4.65        5.95      2.74 o 
  10   6   0       18.89       21.73      3.41 o 
  11   6   0       13.38        8.04      5.68 o 
   1   7   0       72.46       64.83      1.85 o 
   2   7   0      129.46      130.51      2.51 o 
   3   7   0       25.46       26.46      1.16 o 
   4   7   0       56.88       61.38      1.78 o 
   5   7   0       24.11       27.04      1.03 o 
   6   7   0       38.25       34.82      2.59 o 
   7   7   0       28.26       37.27      5.59 o 
   8   7   0      172.41      159.53      9.85 o 
   9   7   0       26.17       21.24      4.65 o 
  10   7   0        8.26       10.01      3.89 o 
  11   7   0       10.73       12.16      3.18 o 
   0   8   0      575.67      594.58      8.57 o 
   1   8   0       21.04       24.62      1.08 o 
   2   8   0       15.51       16.12      1.57 o 
   3   8   0      123.15      121.26      3.69 o 
   4   8   0      281.46      296.31      5.72 o 
   5   8   0       51.05       53.38      3.54 o 
   6   8   0      163.40      143.76     10.07 o 
   7   8   0      181.36      171.50     12.72 o 
   8   8   0       74.57       71.10      5.56 o 
   9   8   0       23.71       24.21      3.60 o 
  10   8   0       32.91       31.17      5.72 o 
   1   9   0      398.21      388.16      6.85 o 
   2   9   0      106.57      108.91      4.33 o 
   3   9   0      161.15      167.40      4.95 o 
   4   9   0       24.11       26.93      2.07 o 
   5   9   0        9.46        5.11      3.41 o 
   6   9   0        0.23        7.98      4.05 o 
   7   9   0       57.12       47.87     12.03 o 
   8   9   0       11.57       18.61      7.27 o 
   9   9   0        1.27        0.27      2.48 o 
  10   9   0       17.58       13.22      3.58 o 
   0  10   0        8.32       10.79      2.66 o 
   1  10   0        9.34        9.21      1.49 o 
   2  10   0       65.12       63.41      7.04 o 
   3  10   0       26.93       20.22      3.26 o 
   4  10   0        4.58        4.59      2.73 o 
   5  10   0      160.94      151.76     16.22 o 
   6  10   0       11.28        7.31      4.12 o 
   7  10   0       17.36        4.12      4.42 o 
   8  10   0       15.53       10.90      5.63 o 
   9  10   0        2.16        3.09      5.18 o 
   1  11   0      267.34      309.57      8.98 o 
   2  11   0        7.98        9.21      2.47 o 
   3  11   0        4.66        3.57      2.83 o 
   4  11   0       23.15       29.48      4.64 o 
   5  11   0        4.85       10.34      5.00 o 
   6  11   0        3.54        1.82      3.68 o 
   7  11   0       31.28       27.36      6.02 o 
   8  11   0        3.46        4.56      5.02 o 
   0  12   0      110.35      135.41      9.75 o 
   1  12   0        1.28        0.95      2.04 o 
   2  12   0       53.34       54.47      3.88 o 
   3  12   0        2.83        4.46      3.23 o 
   4  12   0       64.11       69.58     15.77 o 
   5  12   0       17.32       10.81      5.67 o 
   6  12   0        0.67        1.81      3.79 o 
   7  12   0       13.64       17.07      5.07 o 
   1  13   0        4.28        5.10      2.31 o 
   2  13   0       19.57       16.16      2.79 o 
   3  13   0       79.67       80.72     16.04 o 
   4  13   0       11.83        5.67      5.32 o 
   5  13   0        8.75        2.66      5.32 o 
   0  14   0       26.02       35.88      5.38 o 
   1  14   0        1.30        0.77      2.32 o 
   2  14   0        3.16        3.33      2.45 o 
 -13   0   1       20.06       22.51      3.90 o 
 -12   0   1       75.80       66.99      6.74 o 
 -11   0   1      135.53      164.64     11.94 o 
 -10   0   1        0.02        1.12      2.02 o 
  -9   0   1       11.23        8.80      1.89 o 
  -8   0   1       30.39       30.49      3.07 o 
  -7   0   1      220.10      226.74      6.26 o 
  -6   0   1       53.81       62.22      1.58 o 
  -5   0   1      950.90     1001.06     14.47 o 
  -4   0   1      215.68      229.49      3.69 o 
  -3   0   1      858.05      831.09      9.42 o 
  -2   0   1     4254.81     4124.23     40.89 o 
  -1   0   1      673.19      650.14      6.37 o 
   0   0   1      124.76      116.26      2.01 o 
   1   0   1       31.92       24.40      0.64 o 
   2   0   1    17955.44    15945.23    373.79 o 
   3   0   1        0.08        0.38      0.31 o 
   4   0   1       11.10        9.84      0.89 o 
   5   0   1      176.25      175.72      3.00 o 
   6   0   1      545.05      491.73      7.05 o 
   7   0   1        0.01        0.38      0.86 o 
   8   0   1        8.35        6.07      1.35 o 
   9   0   1      130.02      132.57      8.77 o 
  10   0   1       42.85       45.12      7.19 o 
  11   0   1       23.86       25.75      4.01 o 
  12   0   1        2.85        2.30      3.01 o 
 -13   1   1        3.22       -0.90      8.33 o 
 -12   1   1       20.55       19.59     11.55 o 
 -11   1   1       87.95       96.99      5.55 o 
 -10   1   1       18.11       16.29      2.09 o 
  -9   1   1      187.15      180.27      6.09 o 
  -8   1   1       37.08       38.44      4.27 o 
  -7   1   1       94.10       94.21      2.59 o 
  -6   1   1        9.05        7.06      0.47 o 
  -5   1   1      924.80      922.22      7.15 o 
  -4   1   1      160.84      163.02      1.64 o 
  -3   1   1     1056.31     1029.67      8.34 o 
  -2   1   1     6583.76     6266.50     60.61 o 
  -1   1   1     3509.97     3385.61     30.19 o 
   0   1   1      766.01      731.09      6.15 o 
   1   1   1     4649.28     4471.10     36.72 o 
   2   1   1      248.57      254.00      2.16 o 
   3   1   1      951.74      949.03      7.56 o 
   4   1   1      991.02      988.82      8.28 o 
   5   1   1      985.27      966.85      8.19 o 
   6   1   1       39.39       41.53      1.24 o 
   7   1   1       22.59       22.35      0.96 o 
   8   1   1      126.56      141.73      3.92 o 
   9   1   1      132.50      137.48      7.07 o 
  10   1   1       85.62       77.12      3.22 o 
  11   1   1        7.06        6.57      1.76 o 
  12   1   1        0.16        0.93      2.93 o 
 -12   2   1        0.26       -0.09      2.25 o 
 -11   2   1       13.78       20.38      3.08 o 
 -10   2   1       73.27       70.62      6.17 o 
  -9   2   1      157.08      161.44      8.33 o 
  -8   2   1      111.60      108.96      5.11 o 
  -7   2   1      109.66      107.12      2.59 o 
  -6   2   1      105.79      112.70      2.23 o 
  -5   2   1       60.80       72.30      1.10 o 
  -4   2   1      460.71      489.86      4.56 o 
  -3   2   1      128.15      115.11      1.35 o 
  -2   2   1     9799.19     9291.03    110.56 o 
  -1   2   1     4331.76     4147.19     33.38 o 
   0   2   1     4424.40     4077.81     39.03 o 
   1   2   1     2250.35     2165.92     16.39 o 
   2   2   1      436.71      424.07      3.52 o 
   3   2   1      517.96      503.49      4.60 o 
   4   2   1      336.88      347.03      3.64 o 
   5   2   1      965.83      999.80      8.66 o 
   6   2   1      122.32      105.59      2.08 o 
   7   2   1      352.14      332.28      3.79 o 
   8   2   1       16.40       13.90      1.40 o 
   9   2   1      468.76      445.39      8.24 o 
  10   2   1       89.53       85.40      4.62 o 
  11   2   1       28.15       27.96      3.63 o 
  12   2   1       15.94       17.57      4.50 o 
 -12   3   1       28.73       40.46      4.68 o 
 -11   3   1       63.20       58.08      6.01 o 
 -10   3   1       57.41       47.29      4.94 o 
  -9   3   1      100.18       96.24     11.52 o 
  -8   3   1      195.90      186.86      4.10 o 
  -7   3   1       36.74       34.66      1.32 o 
  -6   3   1       38.64       39.19      1.27 o 
  -5   3   1      246.24      264.38      2.77 o 
  -4   3   1      465.87      445.36      4.19 o 
  -3   3   1      539.96      538.35      4.77 o 
  -2   3   1      901.21      911.12      7.96 o 
  -1   3   1      626.79      571.81      5.88 o 
   0   3   1     1702.11     1594.33     12.63 o 
   1   3   1      255.28      238.26      2.42 o 
   2   3   1      545.79      525.63      4.81 o 
   3   3   1     1321.98     1307.02     11.00 o 
   4   3   1        7.28       13.32      0.54 o 
   5   3   1      186.52      182.37      2.31 o 
   6   3   1       40.40       43.64      1.27 o 
   7   3   1      180.08      170.24      4.05 o 
   8   3   1      296.43      290.46      8.26 o 
   9   3   1       14.09       13.10      2.28 o 
  10   3   1       11.69        5.81      3.61 o 
  11   3   1       11.47       11.34      4.40 o 
  12   3   1        8.67        9.66      2.96 o 
 -12   4   1        0.35        5.03      2.92 o 
 -11   4   1       19.05       18.00      3.73 o 
 -10   4   1       54.61       58.18      6.89 o 
  -9   4   1       37.18       33.92      4.43 o 
  -8   4   1      172.88      175.25      5.59 o 
  -7   4   1      365.94      361.49     11.01 o 
  -6   4   1       75.10       72.93      1.66 o 
  -5   4   1      117.76      104.58      2.03 o 
  -4   4   1       90.81       87.42      1.27 o 
  -3   4   1      345.50      373.62      3.27 o 
  -2   4   1     1450.00     1415.37     12.65 o 
  -1   4   1      529.58      579.66      6.49 o 
   0   4   1      610.17      610.67      4.95 o 
   1   4   1      815.59      811.49      7.99 o 
   2   4   1      627.58      659.63      6.29 o 
   3   4   1      146.59      145.12      1.87 o 
   4   4   1        7.89        6.31      0.66 o 
   5   4   1       33.85       37.48      1.17 o 
   6   4   1       13.01       12.74      0.80 o 
   7   4   1       87.35       87.96      2.31 o 
   8   4   1      271.37      257.69      7.95 o 
   9   4   1        8.67        3.77      2.18 o 
  10   4   1       28.97       25.20      8.75 o 
  11   4   1        5.78        5.39      4.55 o 
  12   4   1        6.48        7.00      3.79 o 
 -12   5   1       14.72       14.90      8.55 o 
 -11   5   1       16.66       16.07      4.55 o 
 -10   5   1       12.66       15.52      2.94 o 
  -9   5   1       12.61       12.43      2.99 o 
  -8   5   1      166.63      166.33      4.18 o 
  -7   5   1       73.42       61.76      2.37 o 
  -6   5   1       13.60       13.36      1.39 o 
  -5   5   1      143.46      136.36      2.80 o 
  -4   5   1       49.89       48.69      0.96 o 
  -3   5   1      725.59      828.07      7.82 o 
  -2   5   1      490.41      487.99      6.15 o 
  -1   5   1      372.48      372.86      4.84 o 
   0   5   1      285.76      315.99      2.89 o 
   1   5   1       54.56       46.74      0.80 o 
   2   5   1      801.02      820.53      8.29 o 
   3   5   1      121.39      121.05      1.49 o 
   4   5   1        9.71       11.14      0.54 o 
   5   5   1       49.72       53.80      1.47 o 
   6   5   1        5.71        5.94      0.66 o 
   7   5   1       25.11       25.37      2.08 o 
   8   5   1        3.27       -0.92      1.10 o 
   9   5   1       42.11       46.21      6.27 o 
  10   5   1        6.53        4.09      2.50 o 
  11   5   1       11.40       10.83      6.06 o 
  12   5   1        5.81        7.69      3.10 o 
 -11   6   1        2.45        0.23      2.40 o 
 -10   6   1        7.56        5.43      2.65 o 
  -9   6   1       50.70       43.05      3.97 o 
  -8   6   1        2.30        3.68      1.71 o 
  -7   6   1      261.96      245.01      6.29 o 
  -6   6   1       80.87       88.21      1.66 o 
  -5   6   1       17.73       20.21      0.85 o 
  -4   6   1      415.91      415.05      4.46 o 
  -3   6   1       78.28       73.61      2.27 o 
  -2   6   1      534.51      556.85      9.28 o 
  -1   6   1       42.54       46.05      1.49 o 
   0   6   1       77.32       84.25      1.11 o 
   1   6   1      233.31      254.13      2.73 o 
   2   6   1        6.53        5.62      0.82 o 
   3   6   1      354.93      357.66      4.85 o 
   4   6   1      280.04      282.46      3.46 o 
   5   6   1       87.15       87.56      1.76 o 
   6   6   1       89.73       97.38      2.53 o 
   7   6   1       31.93       27.12      2.59 o 
   8   6   1      113.84      103.77      4.79 o 
   9   6   1       56.26       54.44      5.32 o 
  10   6   1        2.86        2.99      2.31 o 
  11   6   1       12.59       15.43      3.25 o 
 -11   7   1        0.21       -2.14      2.45 o 
 -10   7   1        5.75        7.86      4.69 o 
  -9   7   1       16.31       15.15      2.69 o 
  -8   7   1        5.63        3.76      2.71 o 
  -7   7   1      216.87      218.07     13.84 o 
  -6   7   1       72.41       75.48      1.93 o 
  -5   7   1       89.21       94.07      2.34 o 
  -4   7   1       21.61       22.46      1.49 o 
  -3   7   1      329.66      339.35      5.03 o 
  -2   7   1       38.86       47.02      1.45 o 
  -1   7   1      179.57      178.58      4.68 o 
   0   7   1      219.95      243.12      2.58 o 
   1   7   1        5.31        6.14      0.56 o 
   2   7   1      103.45       97.27      2.00 o 
   3   7   1      232.46      242.55      3.82 o 
   4   7   1      157.00      154.54      6.05 o 
   5   7   1       93.47       92.90      2.08 o 
   6   7   1       46.61       52.02      2.76 o 
   7   7   1       34.48       34.45      4.32 o 
   8   7   1       48.23       37.41      7.09 o 
   9   7   1       17.06       14.80      5.76 o 
  10   7   1       10.15       10.83      2.95 o 
  11   7   1        7.64        7.50      2.95 o 
 -10   8   1        3.62        4.09      3.07 o 
  -9   8   1        7.27       10.53      3.63 o 
  -8   8   1       55.33       50.56      6.37 o 
  -7   8   1       76.09       84.35      8.52 o 
  -6   8   1       80.48       75.33      6.50 o 
  -5   8   1       13.15       13.33      1.59 o 
  -4   8   1       64.42       67.41      3.98 o 
  -3   8   1       23.66       26.08      1.69 o 
  -2   8   1       56.38       57.34      2.81 o 
  -1   8   1       23.86       26.71      1.18 o 
   0   8   1       60.04       69.15      1.41 o 
   1   8   1      291.67      305.11      4.09 o 
   2   8   1      307.44      313.90      6.91 o 
   3   8   1       12.68       14.40      1.96 o 
   4   8   1       20.24       19.88      1.56 o 
   5   8   1       82.23       93.54      5.08 o 
   6   8   1       80.26       66.77     14.76 o 
   7   8   1      112.88      117.46      6.01 o 
   8   8   1       47.55       48.80      6.16 o 
   9   8   1       22.53       21.18      4.05 o 
  10   8   1       29.72       50.29     12.10 o 
 -10   9   1        2.15        1.62      3.09 o 
  -9   9   1       17.75       22.14      4.55 o 
  -8   9   1        0.71        0.82      1.65 o 
  -7   9   1       14.48       11.08      4.97 o 
  -6   9   1      239.82      216.75     15.13 o 
  -5   9   1      173.25      154.71      4.80 o 
  -4   9   1        7.08        9.71      1.80 o 
  -3   9   1       34.78       35.00      3.79 o 
  -2   9   1      220.03      217.90      5.73 o 
  -1   9   1      143.99      150.23      5.47 o 
   0   9   1      325.49      336.53      7.98 o 
   1   9   1      351.69      350.67      5.72 o 
   2   9   1       33.32       35.53      3.93 o 
   3   9   1      164.24      171.12      7.95 o 
   4   9   1        9.16       12.33      2.65 o 
   5   9   1       23.56       33.48      5.98 o 
   6   9   1        5.67        5.12      3.67 o 
   7   9   1      104.64       91.39      9.47 o 
   8   9   1       26.49       24.99      9.36 o 
   9   9   1        5.20        4.62      2.23 o 
  10   9   1        6.27        8.11      3.39 o 
  -9  10   1        1.81        0.55      5.46 o 
  -8  10   1       15.30       14.33      6.39 o 
  -7  10   1       73.76       62.51      8.17 o 
  -6  10   1        0.65        2.11      3.45 o 
  -5  10   1       26.09       14.22      5.27 o 
  -4  10   1        1.66        3.60      1.68 o 
  -3  10   1       53.18       49.97      3.98 o 
  -2  10   1        1.26        1.04      1.34 o 
  -1  10   1       55.02       57.89      3.39 o 
   0  10   1      492.01      531.85      9.29 o 
   1  10   1      129.76      141.53      4.46 o 
   2  10   1      131.78      131.68      5.60 o 
   3  10   1       79.17       85.00      5.10 o 
   4  10   1       22.59       10.21      8.06 o 
   5  10   1      108.30      103.97      8.25 o 
   6  10   1        9.96        6.76      3.96 o 
   7  10   1       24.98       24.50      5.59 o 
   8  10   1       11.77        5.89      3.93 o 
   9  10   1       10.35        2.98      3.88 o 
  -8  11   1        0.11       -1.79      4.74 o 
  -7  11   1        2.30       -3.06      4.53 o 
  -6  11   1        3.64        3.50      3.87 o 
  -5  11   1       12.35       10.78      5.03 o 
  -4  11   1       36.40       24.61      4.47 o 
  -3  11   1       33.42       45.26      7.14 o 
  -2  11   1       63.96       59.30      4.56 o 
  -1  11   1        1.68        1.96      1.68 o 
   0  11   1      208.93      229.59      8.22 o 
   1  11   1      113.32      117.87      4.90 o 
   2  11   1      171.09      179.05     10.55 o 
   3  11   1        4.31        2.12      3.90 o 
   4  11   1       14.34       16.21      3.87 o 
   5  11   1        7.61        6.86      3.37 o 
   6  11   1       11.87       10.85      4.23 o 
   7  11   1        6.44       -0.16      3.59 o 
   8  11   1        7.46        9.66      4.22 o 
  -7  12   1        6.32        4.92      5.40 o 
  -6  12   1        3.95        0.14      5.67 o 
  -5  12   1        8.82        4.20      4.29 o 
  -4  12   1        5.48        4.44      3.46 o 
  -3  12   1        8.45       10.64      3.70 o 
  -2  12   1      137.73      145.84      9.33 o 
  -1  12   1       11.80        9.48      2.36 o 
   0  12   1      118.55      120.39      5.99 o 
   1  12   1       21.97       19.58      4.25 o 
   2  12   1       80.25       80.59      5.39 o 
   3  12   1       25.48       28.18      6.74 o 
   4  12   1       27.07       14.25      5.63 o 
   5  12   1        4.28        4.87      5.49 o 
   6  12   1        1.63        1.30      5.67 o 
   7  12   1        6.40        4.97      3.42 o 
  -5  13   1        3.00        5.85      5.49 o 
  -4  13   1       22.08       22.15      6.56 o 
  -3  13   1       22.03       27.89      7.44 o 
  -2  13   1       13.38       10.14      3.93 o 
  -1  13   1        7.13        5.27      2.24 o 
   0  13   1        8.65        5.62      2.35 o 
   1  13   1       12.51        4.20      2.28 o 
   2  13   1       25.40       28.33      3.47 o 
   3  13   1       17.41       15.25      3.80 o 
   4  13   1       27.69       29.12      5.71 o 
   5  13   1        7.79        8.32      4.26 o 
  -2  14   1        4.08        5.62      3.08 o 
  -1  14   1       13.61       12.04      2.93 o 
   0  14   1        8.78       12.95      3.01 o 
   1  14   1        0.14        1.63      2.41 o 
   2  14   1        5.81        4.00      2.30 o 
 -13   0   2        0.15        2.13      2.84 o 
 -12   0   2      105.59      100.68     13.29 o 
 -11   0   2      362.78      370.38     48.61 o 
 -10   0   2      319.79      312.72     33.15 o 
  -9   0   2       44.94       43.22      3.03 o 
  -8   0   2      249.15      241.95      6.66 o 
  -7   0   2       60.84       64.56      2.53 o 
  -6   0   2       76.88       97.43      3.37 o 
  -5   0   2     2096.71     2158.14     23.75 o 
  -4   0   2      784.96      777.79      8.55 o 
  -3   0   2     1346.71     1332.51     13.89 o 
  -2   0   2     2352.67     2243.32     21.57 o 
  -1   0   2      150.57      140.11      1.70 o 
   0   0   2      433.10      414.75      5.29 o 
   1   0   2      103.48      108.75      1.32 o 
   2   0   2     3160.10     3109.61     43.37 o 
   3   0   2     2571.86     2519.22     26.24 o 
   4   0   2        1.33        6.86      0.69 o 
   5   0   2      163.13      186.03      2.89 o 
   6   0   2       43.28       48.12      1.47 o 
   7   0   2       16.90       19.25      1.28 o 
   8   0   2      347.49      345.47      7.12 o 
   9   0   2        7.58        6.26      1.74 o 
  10   0   2       14.87       10.99      6.93 o 
  11   0   2       58.21       58.17     10.49 o 
  12   0   2       89.67      113.08      7.62 o 
 -13   1   2       23.09       27.28      4.82 o 
 -12   1   2        4.43        5.05      2.89 o 
 -11   1   2       19.29       16.24      2.31 o 
 -10   1   2       34.54       28.00      4.28 o 
  -9   1   2        0.93        1.44      1.30 o 
  -8   1   2       49.47       55.30      3.91 o 
  -7   1   2      109.12      100.08      1.96 o 
  -6   1   2      276.66      262.25      2.75 o 
  -5   1   2      437.77      480.06      4.01 o 
  -4   1   2      417.40      424.29      3.67 o 
  -3   1   2      115.14      114.46      1.29 o 
  -2   1   2     4112.22     4035.74     30.92 o 
  -1   1   2     1104.86     1089.31      8.53 o 
   0   1   2     8723.96     8240.27    138.70 o 
   1   1   2     3808.73     3643.87     25.36 o 
   2   1   2     1526.00     1473.59     10.92 o 
   3   1   2      796.17      769.30      6.21 o 
   4   1   2       96.45      111.95      1.40 o 
   5   1   2      344.74      320.72      3.14 o 
   6   1   2       95.23       90.83      1.80 o 
   7   1   2       34.72       31.97      1.25 o 
   8   1   2       25.98       26.95      1.66 o 
   9   1   2       21.29       22.76      1.98 o 
  10   1   2       17.48       17.01      1.92 o 
  11   1   2        2.84        1.64      1.83 o 
  12   1   2       40.10       41.17     15.22 o 
 -13   2   2       21.81       22.53      4.71 o 
 -12   2   2       35.44       30.97      4.64 o 
 -11   2   2       22.90       22.44      3.21 o 
 -10   2   2        1.17        0.44      2.71 o 
  -9   2   2       63.01       52.63      5.90 o 
  -8   2   2       25.00       25.98      1.89 o 
  -7   2   2       60.05       57.95      1.32 o 
  -6   2   2       31.84       39.24      0.87 o 
  -5   2   2      596.07      614.18      5.49 o 
  -4   2   2      973.82      998.64      8.34 o 
  -3   2   2     1462.87     1451.06     11.97 o 
  -2   2   2     5100.21     5051.45     38.66 o 
  -1   2   2     2095.89     2037.51     16.29 o 
   0   2   2     2108.95     2109.42     16.36 o 
   1   2   2       98.87      103.74      1.02 o 
   2   2   2      183.02      185.37      1.76 o 
   3   2   2      136.28      129.13      1.44 o 
   4   2   2        2.58        2.19      0.29 o 
   5   2   2      220.75      237.55      2.55 o 
   6   2   2       19.04       23.24      0.80 o 
   7   2   2      486.19      483.21      6.01 o 
   8   2   2      175.06      178.87      5.31 o 
   9   2   2      254.82      246.99      6.82 o 
  10   2   2        6.44        6.26      2.14 o 
  11   2   2       28.08       27.20      3.39 o 
  12   2   2       13.95       14.07      3.12 o 
 -12   3   2       29.29       37.51      9.31 o 
 -11   3   2        2.31       -0.29      2.46 o 
 -10   3   2        0.67       -0.67      1.92 o 
  -9   3   2       23.87       21.08      2.56 o 
  -8   3   2       46.52       43.12      2.14 o 
  -7   3   2      290.20      290.88      5.98 o 
  -6   3   2      175.16      187.84      2.36 o 
  -5   3   2      651.84      624.10      5.79 o 
  -4   3   2       45.80       52.29      0.89 o 
  -3   3   2      435.32      422.99      3.90 o 
  -2   3   2     1089.89     1071.65      8.72 o 
  -1   3   2       23.38       19.90      0.71 o 
   0   3   2      344.89      333.36      3.04 o 
   1   3   2     1175.82     1137.07      8.99 o 
   2   3   2      361.30      350.61      2.99 o 
   3   3   2     1228.06     1245.40     10.23 o 
   4   3   2      192.14      192.19      2.20 o 
   5   3   2      226.42      220.46      2.58 o 
   6   3   2      103.68      103.98      1.79 o 
   7   3   2      827.38      809.13     11.30 o 
   8   3   2       74.96       78.46      4.13 o 
   9   3   2       26.77       22.86      2.67 o 
  10   3   2        7.13        6.36      2.47 o 
  11   3   2        0.90       -0.47      2.23 o 
  12   3   2        9.36        7.30      2.88 o 
 -12   4   2        0.40        4.65      2.81 o 
 -11   4   2       12.45       11.83      5.64 o 
 -10   4   2       12.39       18.09      3.38 o 
  -9   4   2       48.02       53.20      5.30 o 
  -8   4   2       58.37       60.68      3.37 o 
  -7   4   2      241.90      236.67      4.86 o 
  -6   4   2      230.45      226.76      2.83 o 
  -5   4   2        7.63        7.06      0.69 o 
  -4   4   2      336.90      348.23      3.46 o 
  -3   4   2      779.39      823.46      7.06 o 
  -2   4   2      177.03      181.42      1.92 o 
  -1   4   2       64.15       57.41      0.89 o 
   0   4   2      141.92      138.12      1.45 o 
   1   4   2      713.74      745.16      6.28 o 
   2   4   2      498.62      512.82      4.20 o 
   3   4   2      348.04      336.45      3.09 o 
   4   4   2      532.46      530.98      4.91 o 
   5   4   2       20.90       23.73      1.12 o 
   6   4   2       86.94       92.86      1.69 o 
   7   4   2      380.18      386.92      8.53 o 
   8   4   2       89.61       81.86      3.11 o 
   9   4   2       76.12       72.08      6.32 o 
  10   4   2      117.39      126.87     11.83 o 
  11   4   2        2.93        2.03      2.43 o 
  12   4   2       49.26       48.18      7.60 o 
 -12   5   2        6.12        8.30      3.96 o 
 -11   5   2       14.40       12.16      5.62 o 
 -10   5   2       18.03       20.60      5.84 o 
  -9   5   2       48.66       42.59      6.04 o 
  -8   5   2      279.65      268.74      6.32 o 
  -7   5   2      193.95      184.45      4.13 o 
  -6   5   2       58.71       58.99      1.45 o 
  -5   5   2        6.37        5.81      0.50 o 
  -4   5   2      271.85      276.48      3.18 o 
  -3   5   2        4.50        6.92      0.35 o 
  -2   5   2     1020.83     1035.33     10.89 o 
  -1   5   2      100.45      108.55      1.59 o 
   0   5   2      529.06      545.24      4.76 o 
   1   5   2      693.75      681.34      5.85 o 
   2   5   2     1186.84     1236.97     10.88 o 
   3   5   2      216.19      219.67      2.67 o 
   4   5   2        0.16       -0.05      0.29 o 
   5   5   2       12.91       12.47      0.62 o 
   6   5   2       36.50       41.24      1.91 o 
   7   5   2       36.06       37.15      1.74 o 
   8   5   2       57.90       53.75      4.29 o 
   9   5   2        8.30        6.28      2.54 o 
  10   5   2        3.92        7.35      2.50 o 
  11   5   2       18.55       17.45      4.17 o 
 -11   6   2        1.31        2.03      2.49 o 
 -10   6   2       54.60       53.36      5.89 o 
  -9   6   2       42.82       46.10      5.84 o 
  -8   6   2      138.04      138.33      8.89 o 
  -7   6   2      317.10      330.41     13.16 o 
  -6   6   2       20.83       22.33      1.04 o 
  -5   6   2      302.54      291.72      3.42 o 
  -4   6   2       22.17       22.22      0.59 o 
  -3   6   2      209.89      210.45      3.03 o 
  -2   6   2     1727.52     1807.68     18.42 o 
  -1   6   2      190.42      197.15      2.71 o 
   0   6   2      127.49      115.01      1.47 o 
   1   6   2      417.68      437.47      4.26 o 
   2   6   2      309.98      314.24      3.58 o 
   3   6   2       45.53       50.80      1.13 o 
   4   6   2       63.38       58.03      1.28 o 
   5   6   2       91.77       95.61      1.80 o 
   6   6   2       39.15       34.52      2.15 o 
   7   6   2       83.06       87.67      3.66 o 
   8   6   2        9.67        7.62      1.98 o 
   9   6   2        8.14        7.18      2.49 o 
  10   6   2       24.92       21.31      5.39 o 
  11   6   2       19.34       22.98      4.20 o 
 -11   7   2       15.33       15.85      3.41 o 
 -10   7   2       11.96        9.24      3.30 o 
  -9   7   2        0.72        1.72      1.76 o 
  -8   7   2       14.18       12.61      3.06 o 
  -7   7   2       75.08       78.89      6.34 o 
  -6   7   2       65.96       60.54      3.85 o 
  -5   7   2        8.88       10.76      1.23 o 
  -4   7   2       23.32       21.38      1.29 o 
  -3   7   2      104.76      112.68      2.38 o 
  -2   7   2       23.03       24.88      1.14 o 
  -1   7   2       12.82       19.79      1.35 o 
   0   7   2       27.03       35.30      0.92 o 
   1   7   2        9.58       10.05      0.45 o 
   2   7   2      340.45      353.80      5.19 o 
   3   7   2       94.61      104.28      1.68 o 
   4   7   2       44.22       54.44      2.12 o 
   5   7   2       78.26       75.82      3.63 o 
   6   7   2        4.66        2.14      1.26 o 
   7   7   2       24.93       24.83      3.67 o 
   8   7   2       39.83       35.80      5.37 o 
   9   7   2       77.43       83.24      9.09 o 
  10   7   2       10.01       11.58      3.03 o 
  11   7   2       44.16       60.22      5.28 o 
 -10   8   2       16.69       14.49      3.72 o 
  -9   8   2        7.35        9.81      2.77 o 
  -8   8   2       25.50       27.56      7.34 o 
  -7   8   2       15.06        9.18      3.43 o 
  -6   8   2      191.39      173.84     11.97 o 
  -5   8   2       16.73       17.27      1.58 o 
  -4   8   2       31.22       26.55      3.34 o 
  -3   8   2       26.85       30.06      2.69 o 
  -2   8   2        9.70        8.86      1.09 o 
  -1   8   2       20.99       21.57      1.60 o 
   0   8   2       23.12       23.22      0.86 o 
   1   8   2       41.96       43.01      1.01 o 
   2   8   2      186.63      200.87      4.32 o 
   3   8   2      218.20      230.89      4.85 o 
   4   8   2      332.71      348.72      9.10 o 
   5   8   2       26.27       23.71      2.32 o 
   6   8   2       40.82       32.53      5.62 o 
   7   8   2       27.16       21.51      2.76 o 
   8   8   2       10.47        9.79      2.43 o 
   9   8   2       60.48       65.68      6.99 o 
  10   8   2        8.53       10.30      3.76 o 
 -10   9   2       23.92       28.63      9.75 o 
  -9   9   2       31.73       39.27     10.39 o 
  -8   9   2        1.25        0.52      1.65 o 
  -7   9   2        0.93        1.61      3.96 o 
  -6   9   2        0.42        0.83      1.69 o 
  -5   9   2        6.74        4.68      2.14 o 
  -4   9   2      236.74      234.76      6.46 o 
  -3   9   2        3.92        1.06      1.08 o 
  -2   9   2        9.97        9.18      1.74 o 
  -1   9   2      204.37      214.14      4.42 o 
   0   9   2      396.64      401.82      6.28 o 
   1   9   2      393.77      420.52     14.32 o 
   2   9   2       11.29       10.85      1.44 o 
   3   9   2       41.54       39.74      2.66 o 
   4   9   2       45.24       43.27      4.90 o 
   5   9   2      134.39      131.18      9.19 o 
   6   9   2       29.79       18.54      5.62 o 
   7   9   2       88.52       83.61      7.11 o 
   8   9   2       21.51       25.01      4.86 o 
   9   9   2       17.28       14.26      2.92 o 
  -9  10   2       17.91        9.07      6.09 o 
  -8  10   2       22.23       16.22      6.06 o 
  -7  10   2       39.04       28.63      6.45 o 
  -6  10   2        0.36       -2.05      3.45 o 
  -5  10   2       34.64       36.77      7.00 o 
  -4  10   2       21.51       23.99      3.91 o 
  -3  10   2       15.62       15.52      2.39 o 
  -2  10   2       36.37       37.58      3.49 o 
  -1  10   2      116.42      117.23      3.90 o 
   0  10   2      174.65      190.21      4.02 o 
   1  10   2      257.40      280.74      7.38 o 
   2  10   2      135.78      142.06      6.34 o 
   3  10   2       51.71       44.41      4.99 o 
   4  10   2        1.02       -1.56      2.15 o 
   5  10   2       11.22        6.19      3.51 o 
   6  10   2        8.83       10.40      3.34 o 
   7  10   2       23.82       21.78      4.48 o 
   8  10   2        3.13        1.68      3.32 o 
   9  10   2       39.26       32.06      6.52 o 
  -8  11   2       16.19       12.28      5.74 o 
  -7  11   2        1.43        4.96      4.77 o 
  -6  11   2       16.44       11.79      4.40 o 
  -5  11   2       34.25       37.63     10.46 o 
  -4  11   2       17.88       12.68      3.91 o 
  -3  11   2        9.90        4.84      3.08 o 
  -2  11   2        2.76        1.52      2.57 o 
  -1  11   2        4.45        4.85      1.60 o 
   0  11   2      165.56      183.33      6.05 o 
   1  11   2       68.52       75.76      4.15 o 
   2  11   2       80.62       73.39      4.52 o 
   3  11   2       74.27       68.46      4.80 o 
   4  11   2        7.33        5.70      2.26 o 
   5  11   2       10.19       12.66      3.12 o 
   6  11   2       23.29       21.45      4.22 o 
   7  11   2        1.04       -0.40      3.12 o 
   8  11   2        2.84       -3.42      3.42 o 
  -7  12   2        5.33        1.18      5.04 o 
  -6  12   2        6.08       -1.39      5.06 o 
  -5  12   2        6.14        6.30      4.86 o 
  -4  12   2       20.67       21.10      4.95 o 
  -3  12   2        1.45       -0.88      2.75 o 
  -2  12   2       21.02       23.37      2.87 o 
  -1  12   2       63.76       65.58      5.93 o 
   0  12   2       86.26       96.79      5.45 o 
   1  12   2       28.38       35.65      4.51 o 
   2  12   2       39.09       48.68      4.79 o 
   3  12   2        5.83        4.46      2.11 o 
   4  12   2        0.22       -1.87      1.87 o 
   5  12   2       31.32       29.38      3.80 o 
   6  12   2       11.32        8.90      3.61 o 
  -5  13   2       14.04       27.65      8.15 o 
  -4  13   2       23.29       14.00      6.03 o 
  -3  13   2        4.79        5.62      3.70 o 
  -2  13   2       11.70       12.39      2.52 o 
  -1  13   2       29.45       24.86      3.34 o 
   0  13   2       18.39       18.38      3.10 o 
   1  13   2       26.57       23.72      3.43 o 
   2  13   2       15.95       23.71      3.35 o 
   3  13   2        1.73       -0.86      2.15 o 
   4  13   2       14.38        9.41      2.59 o 
   5  13   2        1.99        0.57      2.39 o 
  -2  14   2       12.92       17.43      3.20 o 
  -1  14   2        0.63        0.14      2.32 o 
   0  14   2        0.97        0.88      2.48 o 
   1  14   2       10.44       14.33      3.43 o 
   2  14   2        7.27       10.34      2.87 o 
 -13   0   3        0.32       -2.30      2.66 o 
 -12   0   3        8.84       13.05      5.67 o 
 -11   0   3       50.21       51.69     11.97 o 
 -10   0   3       35.66       42.39      7.19 o 
  -9   0   3       59.66       70.74      3.86 o 
  -8   0   3       29.90       24.11      3.25 o 
  -7   0   3       50.43       57.75      1.60 o 
  -6   0   3     1200.24     1215.38     13.96 o 
  -5   0   3      195.82      208.22      2.81 o 
  -4   0   3     3974.56     4049.60     40.92 o 
  -3   0   3      944.33      958.14     10.28 o 
  -2   0   3     1499.91     1562.38     15.98 o 
  -1   0   3      217.61      201.96      2.57 o 
   0   0   3      638.54      614.94      7.31 o 
   1   0   3        4.32        3.39      0.34 o 
   2   0   3      412.86      378.05      4.26 o 
   3   0   3     1218.02     1189.66     12.80 o 
   4   0   3      240.53      247.80      3.24 o 
   5   0   3      240.14      266.93      3.80 o 
   6   0   3       88.19      147.00      5.20 o 
   7   0   3       99.18       98.29      2.77 o 
   8   0   3        0.32        1.21      1.23 o 
   9   0   3       24.86       22.98      3.30 o 
  10   0   3       74.87       81.22      6.40 o 
  11   0   3       18.67       19.48      9.78 o 
  12   0   3        0.73        0.35      3.19 o 
 -13   1   3       37.11       43.30      5.51 o 
 -12   1   3       20.41       12.82      4.37 o 
 -11   1   3       14.01       14.96      3.71 o 
 -10   1   3       25.72       25.26      3.90 o 
  -9   1   3       13.14       13.69      1.73 o 
  -8   1   3       33.92       31.99      2.12 o 
  -7   1   3      684.81      687.74      6.75 o 
  -6   1   3      378.79      378.98      4.23 o 
  -5   1   3      283.26      312.64      2.93 o 
  -4   1   3     1381.72     1349.10     10.65 o 
  -3   1   3      864.14      847.60      6.43 o 
  -2   1   3     3362.23     3264.99     23.91 o 
  -1   1   3     2752.92     2683.49     20.47 o 
   0   1   3     2017.55     1961.12     15.13 o 
   1   1   3     5883.30     5611.30     40.19 o 
   2   1   3     1082.72     1072.36      7.82 o 
   3   1   3      177.26      178.05      1.68 o 
   4   1   3        6.19        4.73      0.43 o 
   5   1   3      280.90      279.62      2.78 o 
   6   1   3      434.96      447.53      4.12 o 
   7   1   3      203.74      196.70      2.93 o 
   8   1   3        2.34        2.65      1.02 o 
   9   1   3       27.70       25.79      3.14 o 
  10   1   3       65.37       68.18      3.56 o 
  11   1   3        0.59        1.97      1.68 o 
  12   1   3       26.18       31.60      4.81 o 
 -13   2   3       32.27       33.23      6.47 o 
 -12   2   3       15.13        9.06      3.22 o 
 -11   2   3       48.88       43.38      4.04 o 
 -10   2   3       72.34       66.78      5.69 o 
  -9   2   3      103.27       89.38     12.50 o 
  -8   2   3        3.86        2.46      1.15 o 
  -7   2   3       32.32       33.00      1.51 o 
  -6   2   3      209.80      211.14      2.62 o 
  -5   2   3      471.53      464.69      4.40 o 
  -4   2   3      306.69      312.61      3.23 o 
  -3   2   3     2731.64     2731.79     22.12 o 
  -2   2   3     1628.63     1633.85     13.33 o 
  -1   2   3     2964.18     2920.07     23.84 o 
   0   2   3    12791.36    11990.36    193.08 o 
   1   2   3     1897.69     1927.70     13.28 o 
   2   2   3      676.78      680.40      5.27 o 
   3   2   3      317.52      327.20      2.68 o 
   4   2   3       79.18       86.00      1.13 o 
   5   2   3      518.28      519.11      4.51 o 
   6   2   3       43.28       42.57      1.25 o 
   7   2   3       49.09       44.62      2.00 o 
   8   2   3      328.43      321.03      5.81 o 
   9   2   3       24.63       27.51      2.90 o 
  10   2   3       25.00       22.54      3.86 o 
  11   2   3       32.77       33.19      3.74 o 
  12   2   3       41.87       39.16      4.23 o 
 -12   3   3        4.72        8.99      5.67 o 
 -11   3   3       20.56       27.37      4.91 o 
 -10   3   3       20.60       21.58      5.59 o 
  -9   3   3       88.15       90.20      8.19 o 
  -8   3   3       35.04       40.34      1.73 o 
  -7   3   3      237.64      236.12      3.72 o 
  -6   3   3       41.67       83.92      7.03 o 
  -5   3   3      131.62      145.68      2.03 o 
  -4   3   3      880.14      849.65      7.46 o 
  -3   3   3      854.41      857.17      7.40 o 
  -2   3   3     1061.05     1045.54      8.92 o 
  -1   3   3      842.88      822.04      6.72 o 
   0   3   3      288.47      292.47      2.85 o 
   1   3   3      563.35      565.76      4.49 o 
   2   3   3      152.58      149.03      1.53 o 
   3   3   3      435.16      498.29      4.73 o 
   4   3   3       34.98       33.60      0.83 o 
   5   3   3      398.51      432.94      4.14 o 
   6   3   3       84.68       89.29      1.76 o 
   7   3   3       39.16       39.70      1.74 o 
   8   3   3      235.16      235.62      6.78 o 
   9   3   3      146.08      153.09      5.64 o 
  10   3   3       22.11       19.50      3.12 o 
  11   3   3       46.98       45.03      7.34 o 
  12   3   3       10.86       18.54      3.41 o 
 -12   4   3        1.91        1.74      2.59 o 
 -11   4   3       23.86       32.91      7.11 o 
 -10   4   3       72.46       76.11      5.08 o 
  -9   4   3        6.58        8.80      2.34 o 
  -8   4   3      339.59      336.03      5.65 o 
  -7   4   3      487.92      473.09      9.28 o 
  -6   4   3       69.92       69.27      1.48 o 
  -5   4   3      382.94      367.89      3.88 o 
  -4   4   3      807.72      830.84      7.35 o 
  -3   4   3       48.27       56.84      0.96 o 
  -2   4   3      684.86      671.33      5.54 o 
  -1   4   3       31.14       38.28      0.70 o 
   0   4   3       35.50       33.16      0.70 o 
   1   4   3       42.65       40.86      0.73 o 
   2   4   3        3.41        2.23      0.26 o 
   3   4   3       55.87       50.14      1.25 o 
   4   4   3      200.10      220.12      2.39 o 
   5   4   3      165.95      167.64      2.78 o 
   6   4   3       70.39       82.26      2.22 o 
   7   4   3       68.47       67.74      2.20 o 
   8   4   3       37.23       42.06      3.49 o 
   9   4   3       15.61       15.70      2.79 o 
  10   4   3        7.51        3.15      2.45 o 
  11   4   3       15.92       17.98      5.14 o 
  12   4   3        4.77        2.24      3.07 o 
 -12   5   3       11.16       10.37      3.11 o 
 -11   5   3        2.25        0.34      2.46 o 
 -10   5   3       41.49       47.85      9.90 o 
  -9   5   3       37.25       37.63      5.07 o 
  -8   5   3       35.96       39.65      2.51 o 
  -7   5   3      254.21      255.89      4.35 o 
  -6   5   3      159.08      163.28      2.54 o 
  -5   5   3      118.38      119.24      1.77 o 
  -4   5   3       39.45       39.01      1.00 o 
  -3   5   3       85.84       87.49      1.15 o 
  -2   5   3      323.25      340.19      3.22 o 
  -1   5   3      314.20      342.31      3.42 o 
   0   5   3      402.27      423.16      4.25 o 
   1   5   3      587.99      653.07      5.58 o 
   2   5   3       68.92       66.14      1.06 o 
   3   5   3       27.79       32.17      0.77 o 
   4   5   3        1.91        2.29      0.38 o 
   5   5   3      226.90      225.69      2.80 o 
   6   5   3      445.67      419.51      5.73 o 
   7   5   3       31.49       33.91      1.70 o 
   8   5   3       38.91       32.74      3.95 o 
   9   5   3       71.41       73.61      4.99 o 
  10   5   3       11.78       14.16      3.64 o 
  11   5   3       12.73       11.75      3.27 o 
 -11   6   3        1.71        1.20      2.56 o 
 -10   6   3       62.79       60.33      4.85 o 
  -9   6   3       21.69       21.17      2.59 o 
  -8   6   3       45.41       48.05      9.73 o 
  -7   6   3      493.35      488.51     13.43 o 
  -6   6   3      270.89      300.12      8.92 o 
  -5   6   3       51.15       48.06      1.55 o 
  -4   6   3      352.41      372.50      3.60 o 
  -3   6   3       93.87      109.23      4.41 o 
  -2   6   3      611.93      605.30      6.10 o 
  -1   6   3      137.38      132.17      1.63 o 
   0   6   3      640.67      718.59      6.64 o 
   1   6   3       41.66       37.85      0.80 o 
   2   6   3      217.72      212.65      2.92 o 
   3   6   3      246.25      267.37      3.14 o 
   4   6   3      136.46      137.35      1.95 o 
   5   6   3      235.01      234.58      3.58 o 
   6   6   3      124.14      128.96      3.26 o 
   7   6   3      142.03      139.95      4.52 o 
   8   6   3       50.29       57.69      4.76 o 
   9   6   3       11.53       13.86      3.94 o 
  10   6   3       92.71      117.02     11.47 o 
  11   6   3        2.88        3.49      2.81 o 
 -11   7   3        6.62        7.65      3.05 o 
 -10   7   3       18.77       23.98      5.85 o 
  -9   7   3        0.28        0.57      1.69 o 
  -8   7   3       27.63       16.85      3.00 o 
  -7   7   3      216.77      207.07     14.42 o 
  -6   7   3       81.68       84.40      4.67 o 
  -5   7   3        4.60        4.25      0.83 o 
  -4   7   3        8.72        6.71      0.79 o 
  -3   7   3      219.97      219.13      3.82 o 
  -2   7   3      172.47      176.17      3.54 o 
  -1   7   3       93.11       89.61      1.69 o 
   0   7   3      399.21      413.23      4.07 o 
   1   7   3       18.91       24.59      0.71 o 
   2   7   3        7.82        9.51      0.49 o 
   3   7   3      152.95      167.32      3.75 o 
   4   7   3      108.26      110.30      2.71 o 
   5   7   3       21.40       18.79      1.64 o 
   6   7   3       27.93       25.71      2.38 o 
   7   7   3       23.30       20.66      3.04 o 
   8   7   3        5.69        3.14      2.13 o 
   9   7   3       40.71       42.95      8.51 o 
  10   7   3        5.63        4.85      3.45 o 
 -10   8   3        3.70        5.55      4.57 o 
  -9   8   3        7.25        6.14      2.52 o 
  -8   8   3        4.92        3.96      4.48 o 
  -7   8   3       33.34       27.03      3.54 o 
  -6   8   3       72.46       65.57      4.86 o 
  -5   8   3        3.47        3.12      1.25 o 
  -4   8   3       44.36       39.89      2.35 o 
  -3   8   3       77.84       73.88      2.98 o 
  -2   8   3       59.55       56.32      2.12 o 
  -1   8   3      157.51      172.12      3.46 o 
   0   8   3      238.87      241.38      3.71 o 
   1   8   3       84.37       89.62      1.59 o 
   2   8   3      140.25      145.99      2.89 o 
   3   8   3        6.70        6.53      0.90 o 
   4   8   3       95.13       90.79      2.63 o 
   5   8   3       18.06       11.30      2.30 o 
   6   8   3      112.30       98.67      7.11 o 
   7   8   3      112.19      111.78      9.62 o 
   8   8   3        4.11        1.86      2.11 o 
   9   8   3       43.35       34.51      4.53 o 
  10   8   3        4.07       -0.26      3.99 o 
 -10   9   3        3.00       -1.06      2.78 o 
  -9   9   3       27.90       34.21      7.50 o 
  -8   9   3        3.28        4.27      1.79 o 
  -7   9   3       25.33       17.98      5.50 o 
  -6   9   3       11.71       17.05      2.64 o 
  -5   9   3       11.40       10.08      1.87 o 
  -4   9   3       18.37       20.23      2.38 o 
  -3   9   3       97.18      105.51      3.74 o 
  -2   9   3       86.71       86.81      6.12 o 
  -1   9   3       25.40       23.91      1.56 o 
   0   9   3      193.74      201.19      9.20 o 
   1   9   3      133.57      134.69      4.19 o 
   2   9   3      173.85      177.80      4.85 o 
   3   9   3       15.21       17.94      2.75 o 
   4   9   3       22.99       23.70      3.31 o 
   5   9   3       26.82       25.82      3.81 o 
   6   9   3       11.45       15.71      5.12 o 
   7   9   3      114.95       98.77      7.80 o 
   8   9   3        9.64        7.57      3.63 o 
   9   9   3      103.93      118.43      5.52 o 
  -9  10   3       23.07       23.74      7.63 o 
  -8  10   3        3.43        0.99      4.94 o 
  -7  10   3       46.61       52.05      7.79 o 
  -6  10   3       18.51       15.91      4.78 o 
  -5  10   3       47.26       37.64      5.33 o 
  -4  10   3       13.69       12.48      3.20 o 
  -3  10   3       87.27       85.68      6.30 o 
  -2  10   3       60.61       64.00      3.04 o 
  -1  10   3        3.28        3.95      1.29 o 
   0  10   3      558.88      568.97     11.30 o 
   1  10   3       91.67       94.91      4.14 o 
   2  10   3        4.49        3.28      1.93 o 
   3  10   3       45.61       38.45      3.71 o 
   4  10   3        2.97        1.48      2.27 o 
   5  10   3       30.99       35.91      6.27 o 
   6  10   3       14.02        5.30      3.09 o 
   7  10   3       44.17       45.90      5.63 o 
   8  10   3       18.03       17.56      4.53 o 
  -8  11   3        1.79        3.99      5.43 o 
  -7  11   3        2.43        3.42      4.66 o 
  -6  11   3       23.82       15.94      6.22 o 
  -5  11   3       44.60       45.93     18.79 o 
  -4  11   3       17.95        9.14      3.51 o 
  -3  11   3       27.99       25.48      4.46 o 
  -2  11   3       47.89       49.15      3.73 o 
  -1  11   3       16.76       14.50      2.12 o 
   0  11   3        1.20       -0.18      1.41 o 
   1  11   3      105.97      120.68      7.90 o 
   2  11   3       13.53       12.63      2.55 o 
   3  11   3       28.22       39.24      3.90 o 
   4  11   3       22.46       16.39      3.05 o 
   5  11   3       22.08       20.14      3.63 o 
   6  11   3        9.45        6.82      3.27 o 
   7  11   3        1.53       -1.06      3.09 o 
  -7  12   3       11.96        8.09      5.53 o 
  -6  12   3        6.41        7.24      5.59 o 
  -5  12   3       17.67       10.92      5.70 o 
  -4  12   3        7.27        4.77      3.46 o 
  -3  12   3        8.66        9.41      3.50 o 
  -2  12   3        3.10        1.42      1.89 o 
  -1  12   3        0.99       -0.91      1.84 o 
   0  12   3      134.13      158.96     10.49 o 
   1  12   3      102.98      108.95      6.00 o 
   2  12   3       83.64       80.33     10.18 o 
   3  12   3        7.83       14.07      2.96 o 
   4  12   3        2.90       -0.33      2.22 o 
   5  12   3       13.20        8.82      3.12 o 
   6  12   3        0.85        2.96      4.01 o 
  -5  13   3        2.93        2.66      5.14 o 
  -4  13   3       30.42       36.07      6.20 o 
  -3  13   3       20.23       23.70      5.07 o 
  -2  13   3        0.97        1.97      2.20 o 
  -1  13   3       18.03       15.08      2.99 o 
   0  13   3        7.21        6.61      2.68 o 
   1  13   3       32.25       29.70      3.82 o 
   2  13   3        2.11        1.44      2.26 o 
   3  13   3        3.61        0.51      2.35 o 
   4  13   3        4.58        3.44      2.58 o 
  -2  14   3       20.18       23.52      3.59 o 
  -1  14   3        8.20        7.00      2.80 o 
   0  14   3        9.47       11.69      3.20 o 
   1  14   3        6.12        3.00      2.73 o 
 -13   0   4        2.85        0.53      2.84 o 
 -12   0   4        7.01        7.31      5.98 o 
 -11   0   4       12.90        9.01      7.86 o 
 -10   0   4      109.93       96.54     30.31 o 
  -9   0   4      135.30      115.16      5.96 o 
  -8   0   4        1.18        7.35      6.33 o 
  -7   0   4       25.48       18.32      1.39 o 
  -6   0   4       31.63       32.22      1.10 o 
  -5   0   4      146.04      150.23      2.82 o 
  -4   0   4     1520.97     1480.26     16.41 o 
  -3   0   4       70.36       68.83      1.50 o 
  -2   0   4      345.96      331.51      3.95 o 
  -1   0   4       31.86       39.27      1.01 o 
   0   0   4       72.67       84.79      1.62 o 
   1   0   4     4297.69     4392.88     49.23 o 
   2   0   4      287.66      269.23      3.29 o 
   3   0   4        5.48        5.76      0.48 o 
   4   0   4      131.54      129.88      2.12 o 
   5   0   4      896.28      947.01     10.44 o 
   6   0   4      260.06      259.08      4.35 o 
   7   0   4        0.96       -0.91      0.99 o 
   8   0   4      341.53      384.07     15.71 o 
   9   0   4       61.12       59.83      4.03 o 
  10   0   4       25.67       32.10      4.23 o 
  11   0   4        0.47       -2.84      2.84 o 
  12   0   4        0.26        3.72      3.19 o 
 -13   1   4       13.78        7.59      3.77 o 
 -12   1   4       58.70       63.49      6.04 o 
 -11   1   4       77.17       78.39     12.25 o 
 -10   1   4        1.53        2.09      1.41 o 
  -9   1   4       91.33       91.06      6.54 o 
  -8   1   4       94.56       95.44      4.06 o 
  -7   1   4       28.13       35.25      1.76 o 
  -6   1   4     1004.47     1023.34      9.37 o 
  -5   1   4      498.89      503.38      4.39 o 
  -4   1   4      245.35      244.52      2.40 o 
  -3   1   4     1332.54     1303.37      9.88 o 
  -2   1   4      345.18      335.10      2.95 o 
  -1   1   4      865.44      854.85      6.95 o 
   0   1   4     2273.58     2243.61     17.87 o 
   1   1   4      391.16      387.56      3.41 o 
   2   1   4      726.94      742.25      5.48 o 
   3   1   4      358.36      373.52      3.08 o 
   4   1   4      190.27      218.06      2.08 o 
   5   1   4      142.15      148.07      1.67 o 
   6   1   4       35.64       33.75      1.06 o 
   7   1   4      359.90      348.19      4.43 o 
   8   1   4      234.93      235.63     10.44 o 
   9   1   4       84.90       86.95      3.66 o 
  10   1   4       14.66       17.03      2.77 o 
  11   1   4        8.58        8.28      1.93 o 
  12   1   4        6.68        8.39      2.66 o 
 -13   2   4       47.55       65.22      7.27 o 
 -12   2   4       25.60       16.31      3.18 o 
 -11   2   4        8.99       12.92      3.58 o 
 -10   2   4        0.77       -1.53      3.91 o 
  -9   2   4       83.04       81.24      4.37 o 
  -8   2   4       75.64       76.01      3.32 o 
  -7   2   4      148.77      146.26      2.25 o 
  -6   2   4      215.70      211.85      3.51 o 
  -5   2   4        0.30        0.57      0.34 o 
  -4   2   4       66.48       67.31      1.11 o 
  -3   2   4      327.13      342.90      3.37 o 
  -2   2   4      107.29       99.86      1.23 o 
  -1   2   4     1260.54     1251.07     10.31 o 
   0   2   4     2883.18     2821.39     21.58 o 
   1   2   4     2667.58     2609.75     18.55 o 
   2   2   4      488.04      522.88      4.10 o 
   3   2   4      658.44      647.15      5.03 o 
   4   2   4      329.83      330.86      2.87 o 
   5   2   4      275.16      264.20      2.49 o 
   6   2   4        2.84        2.48      0.45 o 
   7   2   4       67.22       71.41      2.11 o 
   8   2   4      101.63       94.56      4.66 o 
   9   2   4       14.82       15.35      1.64 o 
  10   2   4       31.95       34.14      2.22 o 
  11   2   4        7.24        2.85      2.83 o 
  12   2   4       10.58        9.37      5.30 o 
 -12   3   4       37.02       40.41      7.73 o 
 -11   3   4        5.61        6.83      2.58 o 
 -10   3   4       11.35       14.53      3.26 o 
  -9   3   4       59.20       62.79      4.45 o 
  -8   3   4      177.72      166.07      4.41 o 
  -7   3   4      109.51      114.62      3.05 o 
  -6   3   4        2.66        3.95      0.59 o 
  -5   3   4      227.77      250.91      3.07 o 
  -4   3   4     1880.73     1860.58     16.02 o 
  -3   3   4     1952.73     1966.20     16.18 o 
  -2   3   4      431.91      395.42      3.74 o 
  -1   3   4      756.26      760.23      6.15 o 
   0   3   4     2111.98     2140.71     16.22 o 
   1   3   4     1698.02     1666.36     12.73 o 
   2   3   4      289.91      301.28      2.94 o 
   3   3   4       96.58       90.01      1.25 o 
   4   3   4      418.65      418.00      3.86 o 
   5   3   4       11.14       15.63      0.67 o 
   6   3   4      262.99      274.95      4.08 o 
   7   3   4       42.51       43.49      1.90 o 
   8   3   4       34.68       37.39      3.00 o 
   9   3   4        8.33        9.99      2.19 o 
  10   3   4        6.79        6.16      2.56 o 
  11   3   4       43.69       43.43      4.27 o 
  12   3   4       10.30        7.74      3.12 o 
 -12   4   4       11.62       18.99      3.86 o 
 -11   4   4        4.99        5.78      2.42 o 
 -10   4   4       18.10       22.84      3.94 o 
  -9   4   4        7.23        7.87      1.58 o 
  -8   4   4       53.11       56.38      3.09 o 
  -7   4   4       22.30       21.11      1.31 o 
  -6   4   4      270.12      259.73      3.39 o 
  -5   4   4      294.48      302.41      3.38 o 
  -4   4   4      274.97      272.27      3.01 o 
  -3   4   4      361.84      344.22      3.33 o 
  -2   4   4     1854.84     1833.26     15.28 o 
  -1   4   4       24.12       29.86      0.67 o 
   0   4   4      487.61      491.96      4.65 o 
   1   4   4      807.80      784.91      6.89 o 
   2   4   4      282.52      293.68      2.63 o 
   3   4   4      130.57      141.08      1.56 o 
   4   4   4       55.61       60.12      1.40 o 
   5   4   4      127.59      124.52      1.67 o 
   6   4   4      195.99      190.33      3.80 o 
   7   4   4      431.02      418.72      6.67 o 
   8   4   4        9.84        7.75      2.77 o 
   9   4   4       28.25       21.14      3.04 o 
  10   4   4       38.26       39.58      5.21 o 
  11   4   4       11.89       10.80      2.85 o 
 -12   5   4       41.86       46.74      5.86 o 
 -11   5   4       28.59       31.72      4.07 o 
 -10   5   4       27.91       26.42      5.20 o 
  -9   5   4       20.15       16.40      2.44 o 
  -8   5   4      169.71      171.43      5.56 o 
  -7   5   4      630.71      630.82      9.09 o 
  -6   5   4      156.20      152.69      2.47 o 
  -5   5   4      347.42      342.59      3.78 o 
  -4   5   4      141.46      146.44      1.95 o 
  -3   5   4      193.04      196.61      2.09 o 
  -2   5   4      187.47      188.07      2.15 o 
  -1   5   4      112.17      131.71      1.63 o 
   0   5   4      213.88      212.97      2.35 o 
   1   5   4      795.55      839.58      7.41 o 
   2   5   4      101.16       87.80      1.29 o 
   3   5   4       54.98       51.61      0.93 o 
   4   5   4       71.89       65.75      1.29 o 
   5   5   4      143.60      128.78      2.46 o 
   6   5   4       29.28       27.55      1.43 o 
   7   5   4       13.53        9.27      2.09 o 
   8   5   4       28.55       23.34      2.55 o 
   9   5   4       75.97       76.23      5.32 o 
  10   5   4       12.64       14.30      3.17 o 
  11   5   4       42.73       44.75      4.49 o 
 -11   6   4       33.67       36.78      6.19 o 
 -10   6   4       26.06       27.41      3.98 o 
  -9   6   4        1.94       -1.61      1.61 o 
  -8   6   4      222.65      214.58      8.78 o 
  -7   6   4      278.37      280.45      7.56 o 
  -6   6   4      358.15      375.89      5.68 o 
  -5   6   4       68.86       71.76      1.37 o 
  -4   6   4      280.18      293.30      3.04 o 
  -3   6   4       16.15       18.14      0.71 o 
  -2   6   4      150.16      162.48      1.86 o 
  -1   6   4       94.38      101.01      1.48 o 
   0   6   4       14.29       15.82      0.62 o 
   1   6   4       65.47       64.23      1.17 o 
   2   6   4      125.16      131.24      1.75 o 
   3   6   4      374.26      386.63      4.10 o 
   4   6   4       73.89       73.71      1.79 o 
   5   6   4      158.48      150.92      4.13 o 
   6   6   4       19.60       21.13      1.79 o 
   7   6   4      136.41      132.36      4.31 o 
   8   6   4       25.83       26.65      2.73 o 
   9   6   4        0.11       -1.45      3.12 o 
  10   6   4       20.49       23.28      3.60 o 
  11   6   4        2.59        0.78      2.68 o 
 -11   7   4       19.59       24.70      4.29 o 
 -10   7   4       18.60       17.86      2.68 o 
  -9   7   4        8.66        7.41      2.47 o 
  -8   7   4       46.98       37.41      6.81 o 
  -7   7   4      100.33       95.28      6.75 o 
  -6   7   4      122.22      112.71      3.66 o 
  -5   7   4       40.08       42.52      1.46 o 
  -4   7   4        8.28        6.71      0.60 o 
  -3   7   4      114.33      121.57      1.72 o 
  -2   7   4      140.21      141.97      1.95 o 
  -1   7   4      155.12      163.91      2.12 o 
   0   7   4       38.95       39.34      0.99 o 
   1   7   4      110.62      105.27      1.83 o 
   2   7   4       86.14       92.43      1.51 o 
   3   7   4       53.69       51.80      1.91 o 
   4   7   4       67.58       83.14      4.65 o 
   5   7   4      144.50      148.75      4.01 o 
   6   7   4       76.31       74.70      3.53 o 
   7   7   4       43.86       41.07      4.28 o 
   8   7   4       60.64       60.87      7.40 o 
   9   7   4       50.63       57.37      5.95 o 
  10   7   4        6.17        6.94      2.88 o 
 -10   8   4       21.85       23.82      4.37 o 
  -9   8   4       14.29       20.86      3.34 o 
  -8   8   4        1.47       14.52      8.19 o 
  -7   8   4        0.38        0.50      1.66 o 
  -6   8   4       23.83       21.28      1.81 o 
  -5   8   4       36.74       34.27      2.48 o 
  -4   8   4      111.92      116.63      2.81 o 
  -3   8   4       77.84       75.79      2.40 o 
  -2   8   4      533.16      532.39      7.36 o 
  -1   8   4      480.26      464.45      6.05 o 
   0   8   4      279.49      282.87      4.35 o 
   1   8   4      198.51      193.37      3.73 o 
   2   8   4       21.88       24.25      1.39 o 
   3   8   4       14.38       18.60      1.33 o 
   4   8   4       76.50       71.27      6.68 o 
   5   8   4       86.11       80.29      7.70 o 
   6   8   4        8.10        4.75      2.76 o 
   7   8   4        4.16        2.73      1.91 o 
   8   8   4       19.48       21.72      2.93 o 
   9   8   4       65.09       64.85      9.15 o 
  10   8   4        0.97        0.43      5.32 o 
 -10   9   4        6.75       10.57      3.47 o 
  -9   9   4        4.40        5.02      5.76 o 
  -8   9   4       26.09       27.11      2.76 o 
  -7   9   4       39.72       29.26      6.85 o 
  -6   9   4       24.18       17.94      7.78 o 
  -5   9   4       99.18       97.03      6.27 o 
  -4   9   4       44.86       43.56      4.22 o 
  -3   9   4       18.24       18.87      1.33 o 
  -2   9   4      134.70      124.96      2.99 o 
  -1   9   4      231.75      232.93      4.03 o 
   0   9   4       45.48       47.48      2.80 o 
   1   9   4      117.51      113.19      3.93 o 
   2   9   4      149.46      151.30      7.07 o 
   3   9   4       78.36       77.40      4.32 o 
   4   9   4      101.29       97.37      6.40 o 
   5   9   4        7.69        7.03      2.74 o 
   6   9   4        1.73       -1.00      2.48 o 
   7   9   4       22.80       23.27      4.38 o 
   8   9   4       43.17       40.64      5.73 o 
   9   9   4       27.95       24.79      5.19 o 
  -9  10   4       33.02       17.12      6.97 o 
  -8  10   4        9.08       -0.22      4.87 o 
  -7  10   4        6.78        8.00      4.95 o 
  -6  10   4       12.37       18.92      4.97 o 
  -5  10   4       62.43       45.65      4.33 o 
  -4  10   4       87.14       79.66      8.08 o 
  -3  10   4      155.42      174.14      8.25 o 
  -2  10   4       15.16       10.76      1.94 o 
  -1  10   4      172.15      173.42      5.76 o 
   0  10   4      256.77      269.97      7.67 o 
   1  10   4       56.15       55.94      4.58 o 
   2  10   4       90.90       73.99      5.26 o 
   3  10   4       35.74       33.10      3.95 o 
   4  10   4       36.44       30.80      4.52 o 
   5  10   4        0.16       -1.47      2.17 o 
   6  10   4       26.84       25.55      4.73 o 
   7  10   4       10.24        5.84      3.54 o 
   8  10   4       34.74       38.94      5.79 o 
  -8  11   4       33.48       22.52      7.40 o 
  -7  11   4       17.19       11.43      5.59 o 
  -6  11   4        2.35        0.09      3.94 o 
  -5  11   4       77.48       70.96     11.46 o 
  -4  11   4       16.27        9.89      3.60 o 
  -3  11   4        2.56        3.08      3.17 o 
  -2  11   4        8.65        6.01      2.13 o 
  -1  11   4       32.20       34.06      3.04 o 
   0  11   4       24.79       24.85      5.09 o 
   1  11   4        3.43        3.41      2.23 o 
   2  11   4       36.12       38.33      4.17 o 
   3  11   4        6.51        6.84      2.54 o 
   4  11   4        6.19        8.34      2.84 o 
   5  11   4       19.81       20.54      3.76 o 
   6  11   4        7.98        7.06      3.36 o 
   7  11   4        5.34        5.39      3.65 o 
  -7  12   4       12.46       17.37     11.88 o 
  -6  12   4       42.59       36.55      6.46 o 
  -5  12   4       22.61       25.03      7.15 o 
  -4  12   4       18.25       15.79      4.63 o 
  -3  12   4        2.05        2.31      2.00 o 
  -2  12   4        0.79        0.01      2.00 o 
  -1  12   4       23.11       21.88      3.26 o 
   0  12   4       11.61       12.80      3.96 o 
   1  12   4        8.43        4.90      2.53 o 
   2  12   4       21.64       16.79      3.71 o 
   3  12   4       14.30       18.14      3.31 o 
   4  12   4        4.57        4.16      2.66 o 
   5  12   4        6.24        4.32      2.95 o 
   6  12   4       35.74       28.61      4.71 o 
  -5  13   4        5.99        1.60      5.49 o 
  -4  13   4       23.05       25.48      5.70 o 
  -3  13   4        1.82       -0.17      2.28 o 
  -2  13   4        7.01        7.59      2.55 o 
  -1  13   4       26.22       30.08      3.88 o 
   0  13   4       36.77       43.15      4.57 o 
   1  13   4        8.56        6.41      2.78 o 
   2  13   4        5.80        5.18      2.66 o 
   3  13   4       17.85       15.73      3.41 o 
   4  13   4        4.23        3.25      2.74 o 
  -1  14   4        4.29        4.12      2.93 o 
   0  14   4      106.68      112.11      7.41 o 
 -13   0   5        1.78        1.06      2.84 o 
 -12   0   5        0.58        0.35      2.80 o 
 -11   0   5        7.88        8.92      3.14 o 
 -10   0   5      174.15      148.72      8.04 o 
  -9   0   5      193.74      176.75     19.18 o 
  -8   0   5      739.91      750.57     26.73 o 
  -7   0   5      372.70      390.73      6.64 o 
  -6   0   5       15.65       21.52      1.05 o 
  -5   0   5      242.95      257.95      3.92 o 
  -4   0   5       18.75       22.02      0.80 o 
  -3   0   5      956.79      899.45      9.77 o 
  -2   0   5     3630.09     3573.00     36.01 o 
  -1   0   5      834.31      794.48      9.59 o 
   0   0   5      393.67      384.30      5.10 o 
   1   0   5      137.33      134.78      2.15 o 
   2   0   5     3708.41     3674.10     38.95 o 
   3   0   5      745.80      807.01      8.94 o 
   4   0   5      150.16      158.79      2.46 o 
   5   0   5      521.22      511.40      5.92 o 
   6   0   5       60.40       66.85      2.21 o 
   7   0   5       27.16       27.38      1.96 o 
   8   0   5      822.64      866.33     21.35 o 
   9   0   5       38.93       39.00      3.57 o 
  10   0   5        0.00       -1.06      2.73 o 
  11   0   5        5.18        3.54      3.37 o 
  12   0   5        7.79        5.85      3.37 o 
 -13   1   5        1.27       -3.44      4.79 o 
 -12   1   5       37.56       42.02      6.97 o 
 -11   1   5        1.74        0.40      1.66 o 
 -10   1   5       31.50       31.84      2.45 o 
  -9   1   5       35.79       39.09      3.53 o 
  -8   1   5       87.17       74.48      3.04 o 
  -7   1   5      194.19      199.17      2.67 o 
  -6   1   5      617.92      628.48      6.09 o 
  -5   1   5      450.04      473.56      4.52 o 
  -4   1   5     1803.26     1816.45     13.73 o 
  -3   1   5     1025.21     1022.05      8.43 o 
  -2   1   5      287.43      297.33      2.76 o 
  -1   1   5       46.12       48.61      0.85 o 
   0   1   5     1842.23     1820.63     15.30 o 
   1   1   5     1832.73     1802.93     13.76 o 
   2   1   5      207.23      230.05      2.12 o 
   3   1   5     1517.45     1590.49     11.41 o 
   4   1   5      422.34      426.04      3.59 o 
   5   1   5       48.02       40.45      0.91 o 
   6   1   5      117.82      118.66      1.67 o 
   7   1   5      118.67      123.12      2.99 o 
   8   1   5       44.69       45.76      3.03 o 
   9   1   5       45.66       51.79      3.80 o 
  10   1   5       67.92       63.84      5.20 o 
  11   1   5        9.72        9.09      2.07 o 
  12   1   5       40.86       47.38      3.41 o 
 -12   2   5       14.65        8.21      6.22 o 
 -11   2   5       10.71       13.08      2.85 o 
 -10   2   5        8.90        9.00      3.54 o 
  -9   2   5       46.39       45.27      3.81 o 
  -8   2   5        3.24        2.37      0.98 o 
  -7   2   5      130.96      130.21      2.34 o 
  -6   2   5      329.60      330.54      4.74 o 
  -5   2   5       26.41       24.99      0.79 o 
  -4   2   5      455.89      451.54      4.14 o 
  -3   2   5      106.41      111.15      1.38 o 
  -2   2   5      258.74      261.19      2.51 o 
  -1   2   5     1309.24     1299.10     10.04 o 
   0   2   5      572.48      568.63      4.97 o 
   1   2   5      361.39      367.13      3.23 o 
   2   2   5      406.05      419.86      3.67 o 
   3   2   5      560.93      544.08      4.33 o 
   4   2   5      534.31      549.44      4.78 o 
   5   2   5      312.02      308.70      2.87 o 
   6   2   5       28.16       25.84      1.13 o 
   7   2   5       52.47       53.29      3.07 o 
   8   2   5       33.49       33.03      2.19 o 
   9   2   5       40.57       37.68      2.46 o 
  10   2   5        7.46        7.20      1.45 o 
  11   2   5       32.76       27.28      8.81 o 
 -12   3   5        2.34        3.07      3.84 o 
 -11   3   5       17.73       18.17      3.15 o 
 -10   3   5       22.52       21.64      3.76 o 
  -9   3   5       16.66       18.25      3.30 o 
  -8   3   5       36.26       34.66      2.45 o 
  -7   3   5      327.34      321.53      5.94 o 
  -6   3   5      386.93      373.79      4.47 o 
  -5   3   5       80.39       75.09      1.49 o 
  -4   3   5      302.04      285.58      2.95 o 
  -3   3   5       89.73       99.71      1.46 o 
  -2   3   5      190.59      194.01      2.20 o 
  -1   3   5      317.54      325.59      3.18 o 
   0   3   5     1354.57     1396.10      9.85 o 
   1   3   5      243.69      235.14      2.07 o 
   2   3   5     1843.83     1898.75     13.74 o 
   3   3   5      484.67      483.41      4.08 o 
   4   3   5      350.71      340.27      3.79 o 
   5   3   5       13.78       11.36      0.77 o 
   6   3   5       25.31       25.62      1.35 o 
   7   3   5       20.09       19.78      1.65 o 
   8   3   5       18.65       22.29      3.55 o 
   9   3   5       15.65       18.00      4.30 o 
  10   3   5       67.08       67.73      4.99 o 
  11   3   5        9.12        6.90      3.17 o 
 -12   4   5        6.05        8.31      2.82 o 
 -11   4   5       11.91       11.79      5.70 o 
 -10   4   5       39.34       40.16      6.54 o 
  -9   4   5       17.56       17.18      1.96 o 
  -8   4   5       94.06      102.33      7.06 o 
  -7   4   5       61.03       62.20      2.05 o 
  -6   4   5      155.01      149.23      2.56 o 
  -5   4   5      954.34      918.01      9.35 o 
  -4   4   5      246.15      230.36      2.62 o 
  -3   4   5      756.72      763.18      6.87 o 
  -2   4   5      362.35      384.66      3.64 o 
  -1   4   5      781.14      781.38      6.52 o 
   0   4   5      659.34      656.54      6.10 o 
   1   4   5      196.77      200.15      2.03 o 
   2   4   5       25.99       27.66      0.73 o 
   3   4   5      112.80      113.62      1.54 o 
   4   4   5       77.75       83.70      1.50 o 
   5   4   5      184.80      179.27      2.61 o 
   6   4   5        2.01        1.73      0.90 o 
   7   4   5      138.89      138.84      3.45 o 
   8   4   5       23.09       23.13      2.62 o 
   9   4   5        8.82        9.70      2.70 o 
  10   4   5       12.51       20.28      3.16 o 
  11   4   5        2.06        2.13      3.30 o 
 -12   5   5       18.00       18.94      5.58 o 
 -11   5   5       26.32       28.93      5.03 o 
 -10   5   5       32.60       32.95      3.17 o 
  -9   5   5        4.91        6.76      1.80 o 
  -8   5   5      107.75      102.26      5.16 o 
  -7   5   5      318.43      307.59      7.10 o 
  -6   5   5     1172.33     1143.80     12.99 o 
  -5   5   5      165.34      179.05      2.45 o 
  -4   5   5      160.33      161.35      2.14 o 
  -3   5   5       27.65       30.64      0.82 o 
  -2   5   5      350.00      337.91      3.21 o 
  -1   5   5      170.47      183.55      2.15 o 
   0   5   5        8.57        9.88      0.53 o 
   1   5   5      198.21      205.86      2.44 o 
   2   5   5      182.21      182.27      2.00 o 
   3   5   5      104.14      111.49      1.53 o 
   4   5   5       91.12       91.04      1.69 o 
   5   5   5      389.48      383.09      5.70 o 
   6   5   5      459.31      463.88      6.73 o 
   7   5   5       80.96       83.75      3.69 o 
   8   5   5       35.96       29.90      3.50 o 
   9   5   5       13.71       10.73      2.77 o 
  10   5   5       14.75       12.36      2.92 o 
  11   5   5       58.81       63.60      5.36 o 
 -11   6   5       10.96       12.77      4.99 o 
 -10   6   5        8.93       10.80      2.43 o 
  -9   6   5        1.55        2.65      1.56 o 
  -8   6   5      207.18      198.30      7.70 o 
  -7   6   5      146.86      137.77      6.68 o 
  -6   6   5      253.77      240.80      4.58 o 
  -5   6   5      268.54      267.28      3.46 o 
  -4   6   5       84.31       81.29      1.44 o 
  -3   6   5      197.03      198.44      2.22 o 
  -2   6   5      122.74      125.96      1.71 o 
  -1   6   5       34.14       36.58      0.87 o 
   0   6   5       28.77       32.12      0.90 o 
   1   6   5       86.62       93.91      1.52 o 
   2   6   5      253.85      246.81      2.79 o 
   3   6   5       34.33       31.49      1.09 o 
   4   6   5      113.60      104.30      2.92 o 
   5   6   5      395.56      386.59      7.59 o 
   6   6   5       17.84       16.17      1.84 o 
   7   6   5      107.84       95.19      4.85 o 
   8   6   5       16.31       17.75      2.51 o 
   9   6   5       22.96       21.15      3.31 o 
  10   6   5        3.07        2.76      2.49 o 
 -11   7   5       20.96       20.81      3.68 o 
 -10   7   5       15.91       18.68      3.29 o 
  -9   7   5       39.24       43.02      6.19 o 
  -8   7   5        2.70        5.71      2.13 o 
  -7   7   5       38.23       39.90      6.75 o 
  -6   7   5       37.52       38.63      2.35 o 
  -5   7   5       17.97       21.52      1.39 o 
  -4   7   5       44.03       40.92      1.55 o 
  -3   7   5      108.70       98.61      1.99 o 
  -2   7   5      292.64      298.79      3.92 o 
  -1   7   5       41.96       49.49      1.33 o 
   0   7   5      104.55      103.25      2.02 o 
   1   7   5       79.26       88.38      2.06 o 
   2   7   5       61.43       66.02      1.95 o 
   3   7   5       47.86       47.53      1.90 o 
   4   7   5      209.00      209.66      8.19 o 
   5   7   5      167.02      151.56      6.17 o 
   6   7   5       14.45       13.61      2.26 o 
   7   7   5       71.76       90.21      4.97 o 
   8   7   5      186.19      177.71      7.12 o 
   9   7   5       12.54        6.01      3.36 o 
  10   7   5        6.28        0.78      2.62 o 
 -10   8   5        0.03       -2.49      5.35 o 
  -9   8   5       10.49        4.27      4.05 o 
  -8   8   5       37.90       34.49     11.05 o 
  -7   8   5       11.61       10.08      1.96 o 
  -6   8   5        9.83        8.14      1.25 o 
  -5   8   5       42.58       37.31      2.49 o 
  -4   8   5       25.34       24.95      1.97 o 
  -3   8   5      320.10      322.14      5.11 o 
  -2   8   5      247.11      246.80      4.23 o 
  -1   8   5       81.47       81.00      2.55 o 
   0   8   5       74.89       70.14      2.46 o 
   1   8   5      227.06      220.08      4.96 o 
   2   8   5       13.61       15.22      1.93 o 
   3   8   5      154.40      156.70      5.74 o 
   4   8   5       20.52       18.69      3.48 o 
   5   8   5       16.35       17.43      5.68 o 
   6   8   5       61.11       57.57      6.48 o 
   7   8   5        2.38       -0.99      2.83 o 
   8   8   5       63.11       64.81      5.84 o 
   9   8   5       85.14      100.27     11.98 o 
 -10   9   5       19.51       28.12     11.61 o 
  -9   9   5       24.79       33.44      6.81 o 
  -8   9   5        3.15       -1.38      2.42 o 
  -7   9   5       10.40        7.01      4.80 o 
  -6   9   5       44.03       45.43      4.43 o 
  -5   9   5        1.61        0.82      1.50 o 
  -4   9   5       36.78       38.67      2.43 o 
  -3   9   5      213.14      211.28      4.57 o 
  -2   9   5      261.60      261.53      5.21 o 
  -1   9   5       59.89       56.11      2.44 o 
   0   9   5      242.91      241.67      5.49 o 
   1   9   5      328.94      331.54      8.67 o 
   2   9   5      214.26      213.21     15.04 o 
   3   9   5       44.18       46.74      4.69 o 
   4   9   5        0.70        4.09      2.49 o 
   5   9   5        8.15       12.04      3.30 o 
   6   9   5        9.12        6.63      3.12 o 
   7   9   5       11.24       13.33      3.94 o 
   8   9   5        7.31        3.18      3.78 o 
   9   9   5        0.13        0.12      2.36 o 
  -9  10   5       22.50       20.92      7.79 o 
  -8  10   5        1.25        4.01      5.29 o 
  -7  10   5        6.45        5.95      4.86 o 
  -6  10   5       11.29       20.87      5.03 o 
  -5  10   5       20.81        9.88      3.71 o 
  -4  10   5        9.16        8.30      2.50 o 
  -3  10   5      169.86      166.71     10.77 o 
  -2  10   5       20.93       15.86      1.93 o 
  -1  10   5       14.77       15.06      2.25 o 
   0  10   5       23.34       26.10      4.31 o 
   1  10   5       59.46       57.27      4.77 o 
   2  10   5       80.80       81.53      5.88 o 
   3  10   5       44.41       46.49      4.69 o 
   4  10   5       44.41       48.32      5.03 o 
   5  10   5        3.36        5.46      3.03 o 
   6  10   5        9.00        4.65      3.94 o 
   7  10   5       36.89       36.53      5.55 o 
   8  10   5       29.73       36.53      5.70 o 
  -8  11   5       28.08       30.40     10.30 o 
  -7  11   5       15.08        2.55      5.05 o 
  -6  11   5        7.96        5.53      3.99 o 
  -5  11   5        4.32        3.51      2.63 o 
  -4  11   5       16.85       14.61      2.87 o 
  -3  11   5       19.01       15.37      2.89 o 
  -2  11   5       18.88       18.90      3.08 o 
  -1  11   5        7.81        8.33      2.45 o 
   0  11   5       11.56       12.32      2.78 o 
   1  11   5       10.91        6.01      2.42 o 
   2  11   5        4.25        5.25      2.49 o 
   3  11   5       12.78       14.29      3.21 o 
   4  11   5       43.29       45.05      4.92 o 
   5  11   5        1.88        0.62      2.60 o 
   6  11   5       12.08       16.18      4.01 o 
   7  11   5      133.85      166.40     13.33 o 
  -6  12   5        5.28        3.27      4.51 o 
  -5  12   5       22.01       17.40      4.21 o 
  -4  12   5       23.65       28.13      5.42 o 
  -3  12   5        6.37        3.32      2.39 o 
  -2  12   5        9.72        8.25      2.68 o 
  -1  12   5        3.58        3.54      2.35 o 
   0  12   5        6.57        7.29      2.72 o 
   1  12   5       23.61       22.83      3.63 o 
   2  12   5       10.72        6.74      5.43 o 
   3  12   5        1.94        1.35      2.48 o 
   4  12   5        7.90        2.43      2.84 o 
   5  12   5       34.91       40.15      5.19 o 
  -4  13   5        5.45        3.29      2.80 o 
  -3  13   5       17.90       20.15      5.59 o 
  -2  13   5        8.47        6.47      2.87 o 
  -1  13   5        4.34        2.22      2.54 o 
   0  13   5        3.88        0.99      2.61 o 
   1  13   5       46.18       49.90      5.20 o 
   2  13   5        8.75        7.64      3.14 o 
   3  13   5       12.32        7.43      3.39 o 
 -12   0   6       11.07       11.70      3.54 o 
 -11   0   6        0.98       -2.28      2.28 o 
 -10   0   6        2.54        2.93      2.80 o 
  -9   0   6      136.20      145.52     25.26 o 
  -8   0   6       87.93       83.83      7.24 o 
  -7   0   6        7.12        4.46      2.07 o 
  -6   0   6      166.38      182.11      3.22 o 
  -5   0   6       73.68       88.91      1.99 o 
  -4   0   6      132.79      137.17      2.25 o 
  -3   0   6       78.02       71.79      1.54 o 
  -2   0   6      125.12      140.60      2.23 o 
  -1   0   6      305.08      297.84      4.25 o 
   0   0   6     2382.48     2344.16     26.73 o 
   1   0   6     1014.47      994.07     11.31 o 
   2   0   6        5.72        4.70      0.61 o 
   3   0   6       30.21       34.59      1.04 o 
   4   0   6      200.67      185.78      3.66 o 
   5   0   6       29.92       22.60      1.04 o 
   6   0   6        2.24       15.66      2.60 o 
   7   0   6      182.13      181.93      5.31 o 
   8   0   6      106.95      120.51      5.50 o 
   9   0   6       47.03       55.65      4.21 o 
  10   0   6        5.05        0.00      3.01 o 
  11   0   6       11.13       14.89      3.90 o 
 -12   1   6        4.96        5.23     10.28 o 
 -11   1   6        9.32        6.88      5.76 o 
 -10   1   6       70.28       67.52      3.33 o 
  -9   1   6       20.78       19.08      4.21 o 
  -8   1   6      266.66      253.88      6.23 o 
  -7   1   6       50.89       52.73      2.09 o 
  -6   1   6        0.43        0.59      0.42 o 
  -5   1   6      123.23      113.46      1.64 o 
  -4   1   6      180.83      179.22      2.01 o 
  -3   1   6      359.37      368.47      3.42 o 
  -2   1   6      422.78      424.95      3.80 o 
  -1   1   6     1069.36     1049.00      8.40 o 
   0   1   6      321.65      325.32      3.16 o 
   1   1   6      197.57      201.42      2.14 o 
   2   1   6     2789.60     2852.21     21.53 o 
   3   1   6     1120.24     1135.60      8.90 o 
   4   1   6      322.51      335.31      3.10 o 
   5   1   6       86.64       89.62      1.34 o 
   6   1   6      199.77      204.25      2.75 o 
   7   1   6       48.30       49.85      2.11 o 
   8   1   6       60.14       59.08      3.19 o 
   9   1   6      105.98       98.72      8.14 o 
  10   1   6       13.86       14.48      2.26 o 
  11   1   6       15.77       17.67      2.47 o 
 -12   2   6       32.89       45.49      4.37 o 
 -11   2   6       43.01       41.71      9.25 o 
 -10   2   6        8.28       10.15      2.64 o 
  -9   2   6      206.87      203.21      6.15 o 
  -8   2   6       72.96       71.87      4.96 o 
  -7   2   6       36.12       33.69      1.35 o 
  -6   2   6       40.18       39.11      1.52 o 
  -5   2   6      329.09      336.27      3.36 o 
  -4   2   6      467.35      458.16      3.99 o 
  -3   2   6      140.40      152.44      1.69 o 
  -2   2   6      307.38      321.94      3.02 o 
  -1   2   6      258.45      272.20      2.81 o 
   0   2   6      278.69      268.43      2.63 o 
   1   2   6     1006.99     1046.72      8.15 o 
   2   2   6      507.42      539.41      4.46 o 
   3   2   6      140.89      142.14      1.78 o 
   4   2   6       26.91       28.65      0.83 o 
   5   2   6       53.93       58.36      1.24 o 
   6   2   6      264.44      273.07      4.01 o 
   7   2   6       40.03       40.47      2.29 o 
   8   2   6       39.36       38.58      2.59 o 
   9   2   6       31.39       40.09      4.08 o 
  10   2   6        2.73       -0.35      1.29 o 
  11   2   6        4.11        1.31      3.36 o 
 -12   3   6        7.23       13.87      3.74 o 
 -11   3   6        8.28        8.53      2.72 o 
 -10   3   6       25.89       23.49      6.79 o 
  -9   3   6       55.66       58.93      3.09 o 
  -8   3   6       25.49       19.70      2.07 o 
  -7   3   6      161.03      161.61      3.02 o 
  -6   3   6      186.77      215.27      4.26 o 
  -5   3   6      641.42      635.35      6.76 o 
  -4   3   6      130.41      136.93      1.88 o 
  -3   3   6      117.53      129.62      1.94 o 
  -2   3   6      374.57      389.81      3.90 o 
  -1   3   6      100.59      106.37      1.56 o 
   0   3   6      227.66      287.82      6.16 o 
   1   3   6     1132.92     1168.98      9.07 o 
   2   3   6      110.90      123.49      1.46 o 
   3   3   6       71.50       90.18      1.86 o 
   4   3   6       49.30       53.43      1.05 o 
   5   3   6      259.44      262.22      3.54 o 
   6   3   6        5.71       11.71      1.06 o 
   7   3   6       12.43       12.19      1.85 o 
   8   3   6       27.43       30.38      2.92 o 
   9   3   6        1.48        4.84      2.36 o 
  10   3   6       18.27       24.69      4.57 o 
  11   3   6       35.04       32.97      5.81 o 
 -12   4   6        7.62       13.54      3.09 o 
 -11   4   6       13.67       15.20      3.23 o 
 -10   4   6        8.99        7.22      2.23 o 
  -9   4   6       47.35       51.31      3.40 o 
  -8   4   6       61.73       68.68      7.62 o 
  -7   4   6      209.81      210.47      4.51 o 
  -6   4   6      143.46      136.99      2.72 o 
  -5   4   6      319.26      317.56      3.71 o 
  -4   4   6       63.46       52.39      1.22 o 
  -3   4   6      560.04      578.34      5.48 o 
  -2   4   6      251.85      259.63      2.88 o 
  -1   4   6      267.59      280.81      2.82 o 
   0   4   6      167.38      148.53      1.63 o 
   1   4   6     1569.85     1621.25     12.19 o 
   2   4   6      388.97      404.93      3.90 o 
   3   4   6       17.45       16.85      0.71 o 
   4   4   6       35.38       35.56      1.12 o 
   5   4   6      155.47      145.18      2.83 o 
   6   4   6      138.06      129.91      3.26 o 
   7   4   6       28.40       27.63      2.35 o 
   8   4   6       22.78       26.56      2.83 o 
   9   4   6       18.91       16.86      3.07 o 
  10   4   6       20.96       23.99      3.63 o 
  11   4   6       10.79        9.87      3.35 o 
 -12   5   6       10.29        9.52      4.05 o 
 -11   5   6       13.23       10.86      7.62 o 
 -10   5   6        2.21       -0.73      2.82 o 
  -9   5   6        3.34        4.40      3.02 o 
  -8   5   6       23.38       22.00      3.58 o 
  -7   5   6      328.01      340.97      5.40 o 
  -6   5   6      306.29      291.58      4.66 o 
  -5   5   6      149.34      143.80      2.34 o 
  -4   5   6      140.10      149.02      2.14 o 
  -3   5   6       81.80       75.63      1.36 o 
  -2   5   6       69.23       70.08      1.17 o 
  -1   5   6      218.89      212.51      2.43 o 
   0   5   6      293.54      308.33      3.16 o 
   1   5   6      675.68      684.29      6.44 o 
   2   5   6       45.28       41.74      0.96 o 
   3   5   6       41.30       42.38      1.12 o 
   4   5   6       15.80       10.64      1.06 o 
   5   5   6      320.28      319.60      5.14 o 
   6   5   6      115.51      108.55      3.92 o 
   7   5   6      143.58      143.11      4.63 o 
   8   5   6       16.39       12.30      3.07 o 
   9   5   6       18.03       21.26      3.68 o 
  10   5   6        1.86        6.52      2.76 o 
 -11   6   6       16.08       17.49      2.88 o 
 -10   6   6       72.81       71.13      6.27 o 
  -9   6   6        2.88        8.01      1.91 o 
  -8   6   6       47.21       38.94      4.09 o 
  -7   6   6       42.45       40.93      2.83 o 
  -6   6   6      514.71      532.09      8.15 o 
  -5   6   6      362.61      343.33      5.74 o 
  -4   6   6      478.79      469.71      5.27 o 
  -3   6   6       72.03       77.21      2.30 o 
  -2   6   6       92.41      102.69      1.63 o 
  -1   6   6        1.52        0.77      0.36 o 
   0   6   6       53.29       61.77      1.36 o 
   1   6   6       28.36       31.06      1.01 o 
   2   6   6       34.91       32.59      1.30 o 
   3   6   6      105.61      102.06      2.45 o 
   4   6   6      413.14      414.29      7.59 o 
   5   6   6       25.30       30.01      2.49 o 
   6   6   6      164.90      168.88      5.50 o 
   7   6   6       73.94       71.65      5.22 o 
   8   6   6       23.40       24.43      3.32 o 
   9   6   6        5.97        7.06      2.67 o 
  10   6   6       12.78       10.33      2.98 o 
 -11   7   6        0.39       -3.20      3.81 o 
 -10   7   6        2.23        0.17      2.29 o 
  -9   7   6       12.81       11.80      3.18 o 
  -8   7   6      114.06      121.61      4.98 o 
  -7   7   6       49.22       47.63      4.04 o 
  -6   7   6      140.29      139.70      4.13 o 
  -5   7   6       20.73       18.73      1.47 o 
  -4   7   6      222.46      209.19      2.98 o 
  -3   7   6      114.82      116.64      2.19 o 
  -2   7   6       18.24       15.70      0.99 o 
  -1   7   6       75.84       77.44      2.11 o 
   0   7   6       37.88       38.65      1.49 o 
   1   7   6       89.10       90.09      2.75 o 
   2   7   6      203.56      207.07      4.95 o 
   3   7   6      597.38      589.10     11.75 o 
   4   7   6      125.67      125.72      4.43 o 
   5   7   6      181.42      178.81      5.14 o 
   6   7   6      168.43      139.17      9.31 o 
   7   7   6       78.38       71.08      4.73 o 
   8   7   6       11.50       13.40      2.98 o 
   9   7   6        7.55        7.60      3.70 o 
  10   7   6       23.72       24.88      4.19 o 
 -10   8   6        7.14       13.17      3.60 o 
  -9   8   6        1.96        2.32      2.60 o 
  -8   8   6       50.51       45.30      4.68 o 
  -7   8   6       48.00       59.60      4.39 o 
  -6   8   6       59.67       65.32      4.78 o 
  -5   8   6       32.39       26.10      2.19 o 
  -4   8   6       44.56       38.36      2.29 o 
  -3   8   6      118.88      119.69      2.71 o 
  -2   8   6       35.29       36.45      2.01 o 
  -1   8   6      184.76      193.28      4.77 o 
   0   8   6       51.22       57.58      2.78 o 
   1   8   6       85.58       82.93      4.17 o 
   2   8   6      243.92      237.49      6.98 o 
   3   8   6      112.70      118.10      6.87 o 
   4   8   6      157.32      165.03      5.91 o 
   5   8   6       19.44       11.74      4.46 o 
   6   8   6       15.41        9.06      3.55 o 
   7   8   6       14.57       12.46      2.43 o 
   8   8   6       43.02       41.37      3.91 o 
   9   8   6        7.35        9.87      5.94 o 
  -9   9   6        9.93       16.58      4.24 o 
  -8   9   6       18.56       18.76      2.56 o 
  -7   9   6       13.38       12.44      3.14 o 
  -6   9   6       23.07       35.91      4.57 o 
  -5   9   6       11.98        5.04      1.94 o 
  -4   9   6      219.07      207.12      6.00 o 
  -3   9   6       22.50       21.89      2.40 o 
  -2   9   6       89.17      103.29      3.47 o 
  -1   9   6      166.53      169.77      5.28 o 
   0   9   6        4.78        6.96      1.71 o 
   1   9   6       37.72       39.37      3.58 o 
   2   9   6      116.21      119.07      5.07 o 
   3   9   6      137.93      152.44      5.83 o 
   4   9   6       14.71       13.02      3.24 o 
   5   9   6       24.97       25.50      4.21 o 
   6   9   6       30.42       29.71      6.88 o 
   7   9   6       29.00       28.34      5.02 o 
   8   9   6        2.04       -1.71      3.65 o 
  -8  10   6        3.26        1.77      5.35 o 
  -7  10   6       11.00       13.87      5.49 o 
  -6  10   6       24.44       26.15      5.48 o 
  -5  10   6       11.75       12.40      2.38 o 
  -4  10   6       29.59       26.11      2.93 o 
  -3  10   6        1.98        1.18      1.38 o 
  -2  10   6       29.92       29.57      2.54 o 
  -1  10   6       38.38       33.76      3.12 o 
   0  10   6        7.27        7.00      1.89 o 
   1  10   6       23.41       22.99      2.73 o 
   2  10   6        4.80        3.80      2.42 o 
   3  10   6      119.63      108.40      7.41 o 
   4  10   6       30.17       30.91      5.75 o 
   5  10   6       62.94       72.05      6.96 o 
   6  10   6       17.94       16.01      4.09 o 
   7  10   6       36.04       27.61      6.65 o 
  -7  11   6        2.46        0.01      4.63 o 
  -6  11   6       24.31       36.01      6.20 o 
  -5  11   6       14.08       10.41      3.28 o 
  -4  11   6        0.67        2.18      2.35 o 
  -3  11   6       20.35       15.71      3.13 o 
  -2  11   6        7.85        6.94      3.22 o 
  -1  11   6        3.99        0.89      2.23 o 
   0  11   6       12.52        9.60      2.76 o 
   1  11   6       33.39       43.57      4.72 o 
   2  11   6        5.94        4.46      2.74 o 
   3  11   6       56.83       48.62      8.01 o 
   4  11   6       15.16        8.60      3.37 o 
   5  11   6        2.42        3.41      3.13 o 
   6  11   6       57.17       58.48      6.47 o 
  -6  12   6       13.57       22.80      6.87 o 
  -5  12   6       25.52       22.20      6.36 o 
  -4  12   6       45.24       45.22      5.52 o 
  -3  12   6        2.77        1.55      2.53 o 
  -2  12   6       54.06       50.04      4.96 o 
  -1  12   6        4.86        5.11      2.66 o 
   0  12   6        1.08        2.92      2.63 o 
   1  12   6       10.97       12.21      4.18 o 
   2  12   6        6.76        5.33      2.83 o 
   3  12   6       27.79       31.84      4.58 o 
   4  12   6       14.34       10.16      3.64 o 
   5  12   6        1.01        2.23      4.79 o 
  -4  13   6        9.67       10.83      3.46 o 
  -3  13   6        8.80        6.47      3.20 o 
  -2  13   6        5.75        2.42      2.70 o 
  -1  13   6       25.93       20.62      3.86 o 
   0  13   6       31.87       33.53      4.61 o 
   1  13   6       23.82       26.38      4.20 o 
   2  13   6        2.74       -2.12      2.73 o 
   3  13   6       10.33        9.86      3.51 o 
 -12   0   7        8.40        3.72      3.01 o 
 -11   0   7        1.59        2.28     10.55 o 
 -10   0   7       56.37       59.63      5.94 o 
  -9   0   7       12.43       11.51      3.12 o 
  -8   0   7        0.44        0.18      2.46 o 
  -7   0   7        0.24       13.24      4.76 o 
  -6   0   7       56.11       54.40      3.37 o 
  -5   0   7        3.63        2.91      0.60 o 
  -4   0   7       31.33       24.86      1.02 o 
  -3   0   7     1316.36     1303.25     14.85 o 
  -2   0   7      673.74      634.53      7.80 o 
  -1   0   7      633.77      610.44      7.91 o 
   0   0   7      648.60      657.50      8.46 o 
   1   0   7      192.45      190.80      3.02 o 
   2   0   7      201.34      198.98      2.95 o 
   3   0   7      267.37      275.17      4.01 o 
   4   0   7       88.09       92.82      2.51 o 
   5   0   7       18.13       14.94      1.03 o 
   6   0   7       46.81       54.08      3.05 o 
   7   0   7      174.70      179.92      9.02 o 
   8   0   7        9.54       15.71      3.86 o 
   9   0   7        2.69        3.66      3.48 o 
  10   0   7        2.19       -0.89      2.84 o 
  11   0   7        6.07        4.96      3.54 o 
 -12   1   7        1.84        5.12      3.66 o 
 -11   1   7       33.42       39.17      6.48 o 
 -10   1   7        7.78        8.90      3.94 o 
  -9   1   7      106.86      111.08      9.79 o 
  -8   1   7      206.37      206.22      5.52 o 
  -7   1   7       32.76       37.06      1.95 o 
  -6   1   7       41.54       46.16      1.25 o 
  -5   1   7      134.06      139.31      2.86 o 
  -4   1   7      216.45      205.81      2.34 o 
  -3   1   7       97.47       88.93      1.70 o 
  -2   1   7      428.86      426.39      3.92 o 
  -1   1   7       85.23       97.59      1.40 o 
   0   1   7       52.82       62.94      1.15 o 
   1   1   7      593.19      579.98      5.40 o 
   2   1   7      376.45      365.00      3.36 o 
   3   1   7      549.54      517.20      4.47 o 
   4   1   7      690.89      701.61      6.14 o 
   5   1   7      161.96      167.80      2.18 o 
   6   1   7       42.17       37.09      1.57 o 
   7   1   7       55.24       59.44      2.51 o 
   8   1   7      181.54      189.32      5.67 o 
   9   1   7      143.08      148.14      5.05 o 
  10   1   7        1.97       -1.15      1.65 o 
  11   1   7       17.91       23.58      2.65 o 
 -12   2   7        3.06        4.43      2.84 o 
 -11   2   7       12.86       12.36      4.13 o 
 -10   2   7       14.78       17.95      3.01 o 
  -9   2   7        9.88        7.23      2.13 o 
  -8   2   7       38.27       39.12      2.99 o 
  -7   2   7       39.56       35.97      2.65 o 
  -6   2   7       26.14       27.34      1.28 o 
  -5   2   7       45.33       43.63      0.99 o 
  -4   2   7       21.08       19.12      0.67 o 
  -3   2   7      121.79      125.92      1.58 o 
  -2   2   7      128.46      130.93      1.86 o 
  -1   2   7      182.39      186.39      2.16 o 
   0   2   7       61.53       68.07      1.31 o 
   1   2   7      156.98      160.86      1.85 o 
   2   2   7      387.47      379.27      3.28 o 
   3   2   7       73.68       83.39      1.39 o 
   4   2   7      298.08      301.52      3.30 o 
   5   2   7       46.68       50.63      1.50 o 
   6   2   7      288.85      261.52      4.23 o 
   7   2   7       53.99       50.50      3.74 o 
   8   2   7      103.82      105.93      5.78 o 
   9   2   7       12.31       13.00      1.99 o 
  10   2   7       16.51       16.01      1.93 o 
  11   2   7       11.38        8.82      4.92 o 
 -12   3   7       23.04       22.56      9.29 o 
 -11   3   7       24.01       21.89      3.48 o 
 -10   3   7       30.52       28.66      3.33 o 
  -9   3   7       33.62       31.30      3.84 o 
  -8   3   7       96.76       97.81      4.14 o 
  -7   3   7      100.97      100.44      2.65 o 
  -6   3   7      207.84      195.87      3.36 o 
  -5   3   7       16.15       18.74      0.76 o 
  -4   3   7       95.03       95.22      1.52 o 
  -3   3   7      398.06      397.02      4.04 o 
  -2   3   7      174.38      185.82      2.12 o 
  -1   3   7     1211.83     1267.30      9.78 o 
   0   3   7      184.53      196.67      2.20 o 
   1   3   7      136.76      146.71      1.95 o 
   2   3   7      579.55      550.85      4.82 o 
   3   3   7       26.62       23.19      0.76 o 
   4   3   7       86.34       80.91      1.52 o 
   5   3   7      439.05      424.57      5.30 o 
   6   3   7      105.39      105.26      2.52 o 
   7   3   7       12.46       11.30      1.93 o 
   8   3   7       52.56       54.77      5.93 o 
   9   3   7        1.43       -1.84      2.36 o 
  10   3   7       15.70       13.70      3.12 o 
  11   3   7       11.51       10.97      4.64 o 
 -12   4   7        1.40        3.44      2.82 o 
 -11   4   7       13.55       10.28      3.43 o 
 -10   4   7        6.26        1.84      3.12 o 
  -9   4   7        3.44        3.99      3.79 o 
  -8   4   7       28.79       25.13      2.67 o 
  -7   4   7       41.36       35.84      1.62 o 
  -6   4   7     1187.59     1170.54     13.39 o 
  -5   4   7       41.86       51.24      1.47 o 
  -4   4   7      115.39      120.60      2.01 o 
  -3   4   7       35.20       32.41      1.01 o 
  -2   4   7      374.09      353.47      3.72 o 
  -1   4   7      104.48      101.52      1.42 o 
   0   4   7     1699.48     1747.10     13.27 o 
   1   4   7      298.36      284.46      2.64 o 
   2   4   7      157.94      153.31      2.01 o 
   3   4   7       68.79       72.80      1.63 o 
   4   4   7      117.58      112.15      2.49 o 
   5   4   7      332.79      333.75      6.02 o 
   6   4   7        8.48       11.49      1.34 o 
   7   4   7       26.37       27.12      2.47 o 
   8   4   7        4.61       -0.18      2.05 o 
   9   4   7        1.29        0.76      2.74 o 
  10   4   7       27.66       36.82      4.17 o 
 -11   5   7       10.69       18.97      4.63 o 
 -10   5   7       24.56       17.36      2.82 o 
  -9   5   7       26.01       30.65      2.83 o 
  -8   5   7       19.48       17.19      2.22 o 
  -7   5   7       90.34       94.47      2.44 o 
  -6   5   7      204.37      203.40      4.63 o 
  -5   5   7      712.22      684.33      7.99 o 
  -4   5   7       86.35       85.88      1.67 o 
  -3   5   7      157.54      162.45      2.33 o 
  -2   5   7      140.10      132.42      1.86 o 
  -1   5   7       34.87       33.91      0.90 o 
   0   5   7      572.90      582.13      6.26 o 
   1   5   7        9.21       11.62      0.70 o 
   2   5   7       37.11       32.61      1.11 o 
   3   5   7      215.86      200.09      3.60 o 
   4   5   7       28.27       31.10      1.45 o 
   5   5   7       31.62       28.93      3.23 o 
   6   5   7      220.59      207.83      5.38 o 
   7   5   7       53.62       51.37      3.36 o 
   8   5   7        1.08       -2.03      2.03 o 
   9   5   7        0.66       -2.11      2.21 o 
  10   5   7       12.33       19.87      4.85 o 
 -11   6   7       22.64       22.59      3.16 o 
 -10   6   7        2.11        4.08      1.96 o 
  -9   6   7        8.01        6.84      1.93 o 
  -8   6   7        6.82        4.70      3.69 o 
  -7   6   7       12.62       13.55      1.74 o 
  -6   6   7       72.03       66.34      2.60 o 
  -5   6   7       42.35       39.91      2.49 o 
  -4   6   7       77.31       72.12      2.15 o 
  -3   6   7       33.19       32.28      1.10 o 
  -2   6   7      108.48      102.63      1.96 o 
  -1   6   7      177.23      169.10      2.40 o 
   0   6   7       73.31       61.41      1.34 o 
   1   6   7      104.61      106.17      2.56 o 
   2   6   7        4.82        4.49      1.18 o 
   3   6   7       55.96       55.05      2.38 o 
   4   6   7      199.58      204.89      4.63 o 
   5   6   7       52.26       53.82      3.40 o 
   6   6   7      363.71      338.79      8.36 o 
   7   6   7       25.84       27.35      2.81 o 
   8   6   7       68.09       63.82      4.93 o 
   9   6   7        1.96       -0.24      2.40 o 
  10   6   7        1.19        2.40      2.81 o 
 -10   7   7        4.71        4.91      2.00 o 
  -9   7   7       24.90       23.45      2.71 o 
  -8   7   7        5.77        4.38      1.89 o 
  -7   7   7      444.85      481.90     21.11 o 
  -6   7   7      224.91      221.35      6.45 o 
  -5   7   7        5.18        4.07      1.08 o 
  -4   7   7      135.19      132.20      3.29 o 
  -3   7   7      333.50      323.32      6.83 o 
  -2   7   7       94.63       93.39      3.35 o 
  -1   7   7       31.59       29.99      1.88 o 
   0   7   7      207.07      219.64      5.12 o 
   1   7   7      652.06      638.75     14.78 o 
   2   7   7        2.28        1.37      1.21 o 
   3   7   7      102.34      115.93      4.98 o 
   4   7   7        3.38        5.14      1.48 o 
   5   7   7      187.32      184.28     14.25 o 
   6   7   7       33.56       26.45      4.04 o 
   7   7   7        8.16        8.13      2.45 o 
   8   7   7       13.25       13.85      3.73 o 
   9   7   7        0.47       -0.14      3.08 o 
 -10   8   7        1.89        0.47      4.70 o 
  -9   8   7       32.66       37.28      5.91 o 
  -8   8   7        6.44        4.71      2.77 o 
  -7   8   7      128.88      144.08      9.66 o 
  -6   8   7      177.87      178.90      7.29 o 
  -5   8   7       26.72       27.15      3.00 o 
  -4   8   7       48.48       50.75      3.38 o 
  -3   8   7      158.72      149.69      4.06 o 
  -2   8   7        7.44        6.80      1.35 o 
  -1   8   7       56.98       62.30      3.04 o 
   0   8   7        2.12        0.13      1.05 o 
   1   8   7      311.88      307.37      7.52 o 
   2   8   7       48.86       48.28      3.09 o 
   3   8   7       60.52       60.38      4.95 o 
   4   8   7       68.91       76.62      4.90 o 
   5   8   7       99.48       96.41     10.49 o 
   6   8   7       24.04       27.85      4.72 o 
   7   8   7       14.43       16.99      3.42 o 
   8   8   7       14.13       14.89      6.22 o 
   9   8   7        4.38        6.89      4.96 o 
  -9   9   7       45.03        8.86     15.07 o 
  -8   9   7       31.73       37.48      2.87 o 
  -7   9   7       38.40       34.58      5.93 o 
  -6   9   7       37.54       36.22      3.79 o 
  -5   9   7        3.62        3.83      1.88 o 
  -4   9   7        4.87        1.68      1.48 o 
  -3   9   7      107.02       96.52      4.54 o 
  -2   9   7      126.27      135.46      4.12 o 
  -1   9   7        7.55        9.31      1.97 o 
   0   9   7       13.25        9.09      2.05 o 
   1   9   7       76.75       78.56      5.28 o 
   2   9   7       22.34       23.89      4.19 o 
   3   9   7      216.19      231.94     18.01 o 
   4   9   7        5.45        3.66      2.76 o 
   5   9   7        1.00       -0.69      2.69 o 
   6   9   7       12.93       15.70      5.28 o 
   7   9   7        3.53        2.50      3.46 o 
   8   9   7        5.64        3.15      3.91 o 
  -8  10   7       17.18       27.42      7.50 o 
  -7  10   7       11.46       15.98      3.59 o 
  -6  10   7       11.34       12.29      3.02 o 
  -5  10   7        4.54        3.11      2.11 o 
  -4  10   7        3.75        2.69      2.11 o 
  -3  10   7       43.74       48.98      3.44 o 
  -2  10   7        5.33        5.95      1.93 o 
  -1  10   7       29.70       25.02      2.85 o 
   0  10   7       23.11       18.15      2.53 o 
   1  10   7        2.02        0.93      1.70 o 
   2  10   7       21.66       20.68      2.72 o 
   3  10   7       31.35       27.56      4.53 o 
   4  10   7       42.87       39.37      5.98 o 
   5  10   7       14.30       13.21      3.98 o 
   6  10   7        1.32       -0.58      3.28 o 
   7  10   7       10.24        7.06      5.10 o 
  -7  11   7       19.54       16.46      6.25 o 
  -6  11   7        3.36        3.76      4.52 o 
  -5  11   7       23.52       17.42      2.89 o 
  -4  11   7        3.62        3.66      2.03 o 
  -3  11   7       49.00       45.91      3.87 o 
  -2  11   7        1.55        0.40      1.66 o 
  -1  11   7        3.86        2.50      1.79 o 
   0  11   7       13.25        6.47      2.09 o 
   1  11   7        2.06        2.19      2.51 o 
   2  11   7        8.42       10.53      3.14 o 
   3  11   7       10.89        9.58      3.12 o 
   4  11   7       15.84       15.38      4.00 o 
   5  11   7        6.41        5.42      3.42 o 
   6  11   7       20.64       28.39      5.18 o 
  -5  12   7        1.91        1.45      3.20 o 
  -4  12   7        3.67        1.07      2.76 o 
  -3  12   7       15.07       11.74      3.30 o 
  -2  12   7       40.61       44.00      5.02 o 
  -1  12   7        8.22        7.34      2.96 o 
   0  12   7       11.53       10.39      3.30 o 
   1  12   7        4.63        4.52      2.92 o 
   2  12   7       12.93        9.43      3.25 o 
   3  12   7        3.29        1.39      2.90 o 
   4  12   7       12.08       12.06      3.74 o 
  -3  13   7        2.62        5.95      3.19 o 
  -2  13   7       11.46       11.63      3.47 o 
  -1  13   7       22.76       24.86      4.21 o 
   0  13   7       12.30        7.96      3.64 o 
   1  13   7       15.58       15.29      3.95 o 
   2  13   7        1.72        4.08      5.32 o 
 -12   0   8        0.05        1.06      2.84 o 
 -11   0   8        0.02       -2.63      2.63 o 
 -10   0   8       40.50       32.84     14.18 o 
  -9   0   8       12.22       13.96      3.60 o 
  -8   0   8        3.89        3.24      2.80 o 
  -7   0   8        4.30        5.49      1.64 o 
  -6   0   8        2.04        1.63      1.09 o 
  -5   0   8       97.84      103.15      2.38 o 
  -4   0   8      205.74      196.06      3.41 o 
  -3   0   8      183.18      196.33      3.48 o 
  -2   0   8        7.16       10.41      0.86 o 
  -1   0   8      133.38      145.64      2.80 o 
   0   0   8      605.37      587.43      8.02 o 
   1   0   8       23.15       23.75      1.12 o 
   2   0   8      232.73      225.52      5.00 o 
   3   0   8        2.08        3.47      0.66 o 
   4   0   8      229.70      244.24      4.07 o 
   5   0   8        0.24       -0.81      0.81 o 
   6   0   8        1.68        2.91      1.84 o 
   7   0   8       25.96       18.49      2.79 o 
   8   0   8       38.36       39.46      3.64 o 
   9   0   8       16.46       14.95      2.90 o 
  10   0   8        6.87        2.30      3.19 o 
  11   0   8        4.10       10.81      4.08 o 
 -12   1   8       12.76        9.04      4.01 o 
 -11   1   8        7.54        5.78      2.61 o 
 -10   1   8       63.15       66.21      7.21 o 
  -9   1   8        5.39        1.54      1.39 o 
  -8   1   8       15.05       13.05      1.67 o 
  -7   1   8       90.15       91.80      4.58 o 
  -6   1   8        9.07        8.93      0.90 o 
  -5   1   8      341.52      318.47      3.40 o 
  -4   1   8      106.97      117.85      1.71 o 
  -3   1   8      267.06      274.13      2.90 o 
  -2   1   8        4.76        5.52      0.49 o 
  -1   1   8       13.92       17.86      0.73 o 
   0   1   8      417.09      405.63      4.00 o 
   1   1   8      324.20      332.28      3.43 o 
   2   1   8      152.36      160.35      1.88 o 
   3   1   8       50.38       61.37      1.31 o 
   4   1   8      151.82      149.14      2.14 o 
   5   1   8       16.32       16.94      1.01 o 
   6   1   8      120.68      121.19      3.09 o 
   7   1   8       89.37       81.51      3.38 o 
   8   1   8      279.02      282.77      7.39 o 
   9   1   8       63.14       62.09      4.47 o 
  10   1   8       11.73        6.18      2.13 o 
 -12   2   8        0.20       -3.50      4.83 o 
 -11   2   8       13.12       13.77      3.15 o 
 -10   2   8       55.85       54.54      5.04 o 
  -9   2   8       60.02       60.59      4.76 o 
  -8   2   8       18.72       20.00      1.55 o 
  -7   2   8      124.03      117.92      3.37 o 
  -6   2   8       91.52       91.78      1.93 o 
  -5   2   8      159.22      164.53      2.24 o 
  -4   2   8       98.01       99.74      2.06 o 
  -3   2   8       98.86       97.99      1.45 o 
  -2   2   8      628.80      650.79      5.83 o 
  -1   2   8      905.88      898.34      7.75 o 
   0   2   8       62.53       69.50      1.26 o 
   1   2   8        1.38        3.03      0.42 o 
   2   2   8       65.15       62.12      1.06 o 
   3   2   8      737.45      719.37      6.57 o 
   4   2   8        5.79        7.18      0.83 o 
   5   2   8       81.86       81.15      1.89 o 
   6   2   8      157.86      152.84      4.57 o 
   7   2   8       82.20       92.83      3.96 o 
   8   2   8      209.66      222.11      6.18 o 
   9   2   8        1.81       -0.40      1.58 o 
  10   2   8        3.58        3.07      1.63 o 
 -12   3   8       12.76       10.17      3.20 o 
 -11   3   8        6.14        4.66      2.65 o 
 -10   3   8       29.33       35.66      6.46 o 
  -9   3   8       60.48       61.60      5.81 o 
  -8   3   8       12.60       14.96      2.16 o 
  -7   3   8      274.55      283.75      8.22 o 
  -6   3   8       98.57       95.72      2.74 o 
  -5   3   8      127.93      122.32      2.76 o 
  -4   3   8       22.45       28.13      1.28 o 
  -3   3   8        9.74        7.58      0.51 o 
  -2   3   8      153.88      147.62      1.88 o 
  -1   3   8       24.02       23.47      0.77 o 
   0   3   8      164.14      175.08      2.21 o 
   1   3   8      484.33      516.78      4.64 o 
   2   3   8       16.65       18.17      0.80 o 
   3   3   8      104.54      101.25      1.71 o 
   4   3   8      205.35      202.81      2.92 o 
   5   3   8       39.42       41.17      1.74 o 
   6   3   8       66.29       66.77      2.59 o 
   7   3   8      213.45      216.38      5.59 o 
   8   3   8        8.90        8.10      2.83 o 
   9   3   8       16.41       21.27      3.40 o 
  10   3   8       10.95        9.68      3.10 o 
 -12   4   8       11.86       12.89      3.27 o 
 -11   4   8       57.30       57.54      7.62 o 
 -10   4   8       19.11       23.20      3.73 o 
  -9   4   8       16.89       17.30      2.32 o 
  -8   4   8       16.17       20.84      3.17 o 
  -7   4   8       36.21       32.74      1.95 o 
  -6   4   8       18.74       19.90      1.64 o 
  -5   4   8      409.85      388.80      5.16 o 
  -4   4   8      170.51      177.57      3.25 o 
  -3   4   8      102.39      108.37      2.13 o 
  -2   4   8        0.29        0.99      0.43 o 
  -1   4   8      118.07      118.39      1.84 o 
   0   4   8       24.15       37.33      1.38 o 
   1   4   8      133.64      130.77      1.70 o 
   2   4   8       77.73       78.71      1.63 o 
   3   4   8      166.99      157.72      2.26 o 
   4   4   8      349.06      355.00      5.55 o 
   5   4   8       70.77       64.54      4.24 o 
   6   4   8       73.27       66.05      3.33 o 
   7   4   8       29.26       28.57      3.50 o 
   8   4   8        5.83        7.83      2.66 o 
   9   4   8       14.85        8.30      4.73 o 
  10   4   8        1.38       -0.72      2.56 o 
 -11   5   8       49.53       57.26      6.68 o 
 -10   5   8        6.35        6.80      2.13 o 
  -9   5   8        1.03        1.63      1.67 o 
  -8   5   8        6.60       10.36      2.00 o 
  -7   5   8       30.37       30.51      2.27 o 
  -6   5   8      200.84      195.14      3.59 o 
  -5   5   8      169.60      180.72      3.33 o 
  -4   5   8       81.22       78.79      2.13 o 
  -3   5   8      127.23      124.52      2.30 o 
  -2   5   8      250.41      246.44      3.14 o 
  -1   5   8       92.78       96.04      1.52 o 
   0   5   8       83.88       87.65      1.83 o 
   1   5   8      301.78      305.57      3.55 o 
   2   5   8      432.32      432.40      6.62 o 
   3   5   8      135.67      139.09      4.89 o 
   4   5   8      111.03      106.87      3.21 o 
   5   5   8      129.16      121.87      5.34 o 
   6   5   8      161.17      156.20      4.88 o 
   7   5   8        3.30        6.56      1.81 o 
   8   5   8       31.72       25.58      3.50 o 
   9   5   8        9.99        6.57      3.97 o 
  10   5   8        9.95        6.33      3.33 o 
 -11   6   8        3.20        4.45      2.45 o 
 -10   6   8        4.09        4.84      1.97 o 
  -9   6   8       27.48       27.28      2.90 o 
  -8   6   8       30.46       31.65      5.94 o 
  -7   6   8       29.17       25.07      2.17 o 
  -6   6   8       66.75       64.53      2.54 o 
  -5   6   8      210.14      210.52      5.99 o 
  -4   6   8       63.79       60.04      2.69 o 
  -3   6   8       36.32       37.08      1.80 o 
  -2   6   8      141.64      143.89      2.71 o 
  -1   6   8      146.20      141.78      3.73 o 
   0   6   8      452.56      424.80      7.85 o 
   1   6   8      547.01      524.22     11.41 o 
   2   6   8        9.89        9.44      1.67 o 
   3   6   8       28.46       25.88      1.82 o 
   4   6   8      241.64      230.90      5.38 o 
   5   6   8       53.07       47.21      3.04 o 
   6   6   8       54.82       44.95      3.98 o 
   7   6   8        3.42        4.13      2.33 o 
   8   6   8       23.56       28.11      3.65 o 
   9   6   8       15.60       18.88      3.44 o 
 -10   7   8       19.48       17.57      4.53 o 
  -9   7   8       10.94       12.19      3.12 o 
  -8   7   8      153.49      137.99      5.50 o 
  -7   7   8       34.37       38.32      3.80 o 
  -6   7   8       81.53       84.34      3.55 o 
  -5   7   8       46.71       40.69      2.36 o 
  -4   7   8      203.97      189.02      5.32 o 
  -3   7   8       19.17       21.04      1.98 o 
  -2   7   8      210.70      208.61      5.23 o 
  -1   7   8       19.85       18.46      1.78 o 
   0   7   8      102.36      110.03      4.91 o 
   1   7   8      149.06      134.90      4.70 o 
   2   7   8      448.23      422.37      9.41 o 
   3   7   8      159.90      169.97      5.24 o 
   4   7   8       65.83       68.95      4.10 o 
   5   7   8       19.92       18.48      3.36 o 
   6   7   8       59.75       74.16      4.65 o 
   7   7   8        6.33        7.89      2.60 o 
   8   7   8        4.93        1.48      3.15 o 
   9   7   8       16.85       16.09      4.58 o 
 -10   8   8        2.32        0.64      2.20 o 
  -9   8   8       32.34       43.26      9.49 o 
  -8   8   8      136.35      143.92      5.54 o 
  -7   8   8       35.02       32.37      4.43 o 
  -6   8   8       44.06       52.18      4.28 o 
  -5   8   8       25.51       26.21      4.04 o 
  -4   8   8       22.10       24.48      2.57 o 
  -3   8   8       22.98       24.96      2.51 o 
  -2   8   8        0.20        1.59      1.26 o 
  -1   8   8       12.48       12.71      2.22 o 
   0   8   8       81.27       82.18      4.49 o 
   1   8   8       23.88       23.49      2.71 o 
   2   8   8       21.57       17.05      2.54 o 
   3   8   8      176.39      174.10      6.50 o 
   4   8   8       58.09       50.36     10.16 o 
   5   8   8       11.23        5.45      3.08 o 
   6   8   8       13.04        9.74      3.77 o 
   7   8   8        7.95        8.39      3.68 o 
   8   8   8        1.90        3.15      3.24 o 
  -9   9   8       33.43       32.97      8.06 o 
  -8   9   8        5.21        2.40      2.87 o 
  -7   9   8        7.97        7.72      2.86 o 
  -6   9   8       66.39       82.34      6.06 o 
  -5   9   8       14.66       13.82      2.46 o 
  -4   9   8       82.66       71.48      5.30 o 
  -3   9   8       17.46       13.92      2.08 o 
  -2   9   8       21.27       22.18      5.14 o 
  -1   9   8       20.87       16.49      3.38 o 
   0   9   8       31.39       28.90      3.08 o 
   1   9   8       46.27       51.05      6.19 o 
   2   9   8       98.75       97.26      5.77 o 
   3   9   8      110.84      112.54      7.52 o 
   4   9   8        5.45        5.34      3.00 o 
   5   9   8        5.57        1.85      3.10 o 
   6   9   8        2.68       -0.21      3.23 o 
   7   9   8       10.57       12.15      4.41 o 
  -8  10   8       13.15       11.97      3.63 o 
  -7  10   8        1.62        6.48      2.96 o 
  -6  10   8        4.53        6.41      2.78 o 
  -5  10   8       16.71       16.22      2.81 o 
  -4  10   8        5.55        4.43      2.17 o 
  -3  10   8       16.89       19.49      2.84 o 
  -2  10   8       15.92       15.64      2.54 o 
  -1  10   8       10.17        7.64      2.12 o 
   0  10   8       72.57       72.71      5.08 o 
   1  10   8      131.63      132.80      6.29 o 
   2  10   8        3.84        3.88      2.05 o 
   3  10   8        5.32        8.88      2.23 o 
   4  10   8        8.37        8.41      3.54 o 
   5  10   8        2.69        5.04      3.19 o 
   6  10   8       36.18       42.64      6.22 o 
  -7  11   8        6.93        7.96      5.86 o 
  -6  11   8       43.23       53.09     12.81 o 
  -5  11   8       44.09       42.47      6.55 o 
  -4  11   8        5.68        3.39      2.09 o 
  -3  11   8        3.86        1.75      1.88 o 
  -2  11   8       44.38       45.31      3.94 o 
  -1  11   8       19.10       18.92      2.84 o 
   0  11   8       37.01       40.01      4.58 o 
   1  11   8        8.36        6.52      2.28 o 
   2  11   8       10.52        9.50      3.20 o 
   3  11   8      104.91       90.10     10.76 o 
   4  11   8       43.43       45.32      8.62 o 
   5  11   8        7.29        3.15      3.64 o 
  -5  12   8       17.90       12.25      4.04 o 
  -4  12   8        4.47        3.79      3.10 o 
  -3  12   8       10.98       13.98      2.80 o 
  -2  12   8        3.41        4.80      2.31 o 
  -1  12   8       13.25       13.77      3.47 o 
   0  12   8        2.49        2.86      2.80 o 
   1  12   8        1.33        1.83      3.11 o 
   2  12   8        6.55        5.54      3.34 o 
   3  12   8        2.58        1.90      2.98 o 
  -1  13   8       15.63       15.07      6.74 o 
 -12   0   9        1.13       12.05      3.37 o 
 -11   0   9       18.69       21.98      4.08 o 
 -10   0   9        0.07       -1.02      7.18 o 
  -9   0   9        2.83       13.12      8.60 o 
  -8   0   9        9.96        9.43      1.80 o 
  -7   0   9       53.13       51.71      5.03 o 
  -6   0   9      104.15      122.12      5.17 o 
  -5   0   9        1.65        1.64      0.72 o 
  -4   0   9       11.52       13.46      1.06 o 
  -3   0   9       46.59       50.55      1.76 o 
  -2   0   9      809.41      787.39      9.72 o 
  -1   0   9      590.41      612.41      8.26 o 
   0   0   9        7.05        6.95      0.92 o 
   1   0   9      356.38      345.15      4.94 o 
   2   0   9      202.32      207.12      3.45 o 
   3   0   9      207.52      217.54      3.61 o 
   4   0   9      489.95      503.92      7.10 o 
   5   0   9        3.41        2.32      1.18 o 
   6   0   9       37.76       38.51      4.65 o 
   7   0   9       42.62       31.56      5.93 o 
   8   0   9       22.03       18.68      3.01 o 
   9   0   9       10.16       22.43      4.17 o 
  10   0   9        0.78        9.39      3.90 o 
 -12   1   9       11.15       14.24      4.36 o 
 -11   1   9        6.96        8.27      2.08 o 
 -10   1   9       12.15       13.36      2.10 o 
  -9   1   9       14.06       14.05      1.64 o 
  -8   1   9       12.55       14.49      1.63 o 
  -7   1   9       66.48       69.07      2.54 o 
  -6   1   9       16.02       18.62      1.57 o 
  -5   1   9       85.79       92.58      1.68 o 
  -4   1   9      213.30      216.32      3.42 o 
  -3   1   9      727.79      748.43      6.71 o 
  -2   1   9      180.64      193.94      2.34 o 
  -1   1   9       57.65       51.72      1.22 o 
   0   1   9       38.00       36.99      1.11 o 
   1   1   9      191.85      183.38      2.25 o 
   2   1   9      166.37      164.67      2.09 o 
   3   1   9      116.06      126.62      1.86 o 
   4   1   9        9.52        8.14      0.77 o 
   5   1   9        6.27        5.14      0.91 o 
   6   1   9      243.22      244.35      7.20 o 
   7   1   9       38.60       37.75      2.64 o 
   8   1   9       27.53       21.98      3.12 o 
   9   1   9       28.62       27.37      2.82 o 
  10   1   9        8.06        7.96      2.23 o 
 -12   2   9        7.39        7.86      2.98 o 
 -11   2   9        6.81        8.05      4.12 o 
 -10   2   9        1.75        0.37      1.97 o 
  -9   2   9       10.83       12.94      2.28 o 
  -8   2   9      105.11      107.95      3.43 o 
  -7   2   9      149.05      152.15      5.44 o 
  -6   2   9      112.85      112.07      4.58 o 
  -5   2   9       45.59       49.23      1.55 o 
  -4   2   9      210.41      214.06      2.64 o 
  -3   2   9       17.07       15.21      0.77 o 
  -2   2   9       23.82       25.83      0.90 o 
  -1   2   9      258.64      263.64      2.91 o 
   0   2   9      235.29      228.82      2.56 o 
   1   2   9      384.34      360.50      3.56 o 
   2   2   9       44.27       47.08      1.06 o 
   3   2   9      195.46      188.71      2.48 o 
   4   2   9       73.95       77.54      1.76 o 
   5   2   9      167.65      171.90      3.85 o 
   6   2   9       35.62       28.82      3.50 o 
   7   2   9        8.82       10.25      1.98 o 
   8   2   9       16.88       19.80      2.69 o 
   9   2   9       40.16       47.64      3.17 o 
  10   2   9       10.38        8.34      1.84 o 
 -12   3   9       21.12       51.05     26.05 o 
 -11   3   9       14.46       11.59      5.96 o 
 -10   3   9       35.34       30.86      3.22 o 
  -9   3   9       10.88       16.93      2.35 o 
  -8   3   9      119.10      115.35      6.22 o 
  -7   3   9       68.14       62.04      3.83 o 
  -6   3   9      503.66      509.37      6.91 o 
  -5   3   9       40.80       40.57      1.54 o 
  -4   3   9       82.74       79.31      1.57 o 
  -3   3   9       35.89       49.92      1.53 o 
  -2   3   9      265.55      256.81      2.85 o 
  -1   3   9       83.47       82.12      1.57 o 
   0   3   9      135.64      144.55      2.64 o 
   1   3   9      110.52      111.76      1.73 o 
   2   3   9       20.30       23.82      0.97 o 
   3   3   9      195.20      229.77      3.43 o 
   4   3   9      403.26      370.51      5.53 o 
   5   3   9      362.54      346.86      5.74 o 
   6   3   9      110.64      110.57      3.67 o 
   7   3   9       60.00       55.82      7.04 o 
   8   3   9        4.94        4.94      1.21 o 
   9   3   9       32.40       26.60      5.51 o 
  10   3   9       14.99       12.75      3.25 o 
 -11   4   9        4.29        2.93      3.40 o 
 -10   4   9       16.75       15.16      3.09 o 
  -9   4   9       34.07       42.77      4.07 o 
  -8   4   9       52.70       53.32      3.61 o 
  -7   4   9       44.11       49.87      2.95 o 
  -6   4   9      226.02      216.48      3.91 o 
  -5   4   9       11.61        8.97      0.93 o 
  -4   4   9      567.83      536.54      6.92 o 
  -3   4   9      134.53      131.55      3.92 o 
  -2   4   9       38.70       39.12      1.42 o 
  -1   4   9      319.02      317.80      3.46 o 
   0   4   9      449.60      460.80      4.51 o 
   1   4   9      103.88      101.82      2.04 o 
   2   4   9      114.99      112.20      2.10 o 
   3   4   9      207.97      194.66      3.46 o 
   4   4   9      330.77      326.82      4.99 o 
   5   4   9       59.52       60.38      4.08 o 
   6   4   9       16.58       18.79      2.10 o 
   7   4   9       18.88       13.89      3.36 o 
   8   4   9        5.34        4.99      2.67 o 
   9   4   9       12.47        7.84      3.05 o 
 -11   5   9        5.49        3.59      2.58 o 
 -10   5   9       19.85       23.10      6.80 o 
  -9   5   9        1.82        2.69      2.76 o 
  -8   5   9       22.84       23.47      3.07 o 
  -7   5   9       13.38       15.69      1.90 o 
  -6   5   9       57.41       54.63      2.46 o 
  -5   5   9      195.24      187.74      4.27 o 
  -4   5   9      261.17      249.50      4.56 o 
  -3   5   9       19.01       18.09      1.17 o 
  -2   5   9       22.84       24.25      1.15 o 
  -1   5   9      203.00      203.37      3.19 o 
   0   5   9      124.74      122.03      3.29 o 
   1   5   9      838.53      800.74     13.92 o 
   2   5   9      317.50      314.81      8.35 o 
   3   5   9       23.29       22.04      2.14 o 
   4   5   9       82.85       79.44      3.81 o 
   5   5   9        0.68       -0.36      1.30 o 
   6   5   9       45.84       43.18      2.83 o 
   7   5   9       25.33       22.97      2.90 o 
   8   5   9        0.66       -2.21      2.21 o 
   9   5   9        3.79        4.93      2.82 o 
 -10   6   9        4.41        3.55      2.10 o 
  -9   6   9        7.02       13.21      4.24 o 
  -8   6   9        7.09        6.69      2.89 o 
  -7   6   9       17.50       14.64      1.85 o 
  -6   6   9      245.16      252.87      5.87 o 
  -5   6   9      219.76      208.09      5.26 o 
  -4   6   9       35.01       34.51      2.04 o 
  -3   6   9      114.74      126.98      4.38 o 
  -2   6   9       64.63       66.66      2.44 o 
  -1   6   9      131.33      123.99      4.00 o 
   0   6   9      189.92      229.89      8.39 o 
   1   6   9      243.47      234.02      6.33 o 
   2   6   9       65.62       62.32      3.49 o 
   3   6   9       97.73      110.32      3.58 o 
   4   6   9       18.38       18.17      2.39 o 
   5   6   9       14.59        9.63      2.39 o 
   6   6   9       11.36       15.70      2.87 o 
   7   6   9        9.15        8.57      2.97 o 
   8   6   9       15.89       19.59      3.38 o 
   9   6   9       43.74       54.06      4.82 o 
 -10   7   9        3.28        1.89      1.87 o 
  -9   7   9       43.01       44.45      4.67 o 
  -8   7   9       13.06       13.57      2.57 o 
  -7   7   9      119.29      127.03      5.08 o 
  -6   7   9       98.75       92.40      3.84 o 
  -5   7   9       67.89       65.00      3.01 o 
  -4   7   9       55.82       51.14      2.46 o 
  -3   7   9      278.39      277.40      7.41 o 
  -2   7   9        1.36        1.20      1.05 o 
  -1   7   9       74.03       70.49      4.53 o 
   0   7   9        6.31        7.82      1.61 o 
   1   7   9      120.01      117.53      4.62 o 
   2   7   9       78.18       69.90      4.85 o 
   3   7   9       22.09       22.69      3.32 o 
   4   7   9       29.92       31.80      5.27 o 
   5   7   9      124.91      110.96      8.68 o 
   6   7   9       35.73       38.71      4.22 o 
   7   7   9        6.53        6.69      2.62 o 
   8   7   9        6.00        6.11      3.59 o 
  -9   8   9       48.81       47.31      4.08 o 
  -8   8   9       46.81       36.18      3.45 o 
  -7   8   9        6.19        5.83      2.63 o 
  -6   8   9       23.46       27.77      2.26 o 
  -5   8   9       18.22       17.60      1.49 o 
  -4   8   9       44.07       33.60      2.99 o 
  -3   8   9       26.52       23.18      2.86 o 
  -2   8   9       49.80       44.59      4.17 o 
  -1   8   9       72.02       72.38      8.57 o 
   0   8   9       83.55       74.39      6.29 o 
   1   8   9       24.93       26.02      3.02 o 
   2   8   9      181.63      155.66      6.57 o 
   3   8   9       13.32       13.39      2.51 o 
   4   8   9       37.23       30.68      4.80 o 
   5   8   9       13.23        8.11      4.13 o 
   6   8   9       33.92       30.67      5.30 o 
   7   8   9       41.47       40.26      5.01 o 
  -8   9   9       95.90      106.90      8.55 o 
  -7   9   9       17.94       24.53      5.71 o 
  -6   9   9       23.47       29.96      3.49 o 
  -5   9   9       17.70       19.30      3.01 o 
  -4   9   9       13.86       13.60      2.55 o 
  -3   9   9       31.95       38.45      5.27 o 
  -2   9   9       62.41       55.05      4.89 o 
  -1   9   9       18.30       14.86      2.53 o 
   0   9   9       23.32       26.57      3.43 o 
   1   9   9      131.60      129.93      5.99 o 
   2   9   9       32.34       40.33      4.17 o 
   3   9   9       36.72       44.88      3.86 o 
   4   9   9        0.11        2.66      3.07 o 
   5   9   9        6.20        6.25      3.45 o 
   6   9   9       21.71       21.01      4.92 o 
   7   9   9        3.92        2.42      4.03 o 
  -7  10   9       37.60       31.81      4.61 o 
  -6  10   9        4.06        4.82      2.75 o 
  -5  10   9        1.02       -1.35      1.75 o 
  -4  10   9        2.78        7.31      2.39 o 
  -3  10   9       12.76        8.00      2.33 o 
  -2  10   9       15.86       15.63      2.78 o 
  -1  10   9       22.73       21.40      2.97 o 
   0  10   9       19.03       14.13      2.65 o 
   1  10   9       20.30       16.39      3.86 o 
   2  10   9       10.08        6.63      2.29 o 
   3  10   9        3.58        1.88      1.99 o 
   4  10   9       19.19       18.42      4.35 o 
   5  10   9        0.80        0.24      3.26 o 
   6  10   9        2.44        3.43      3.75 o 
  -6  11   9        6.39        4.60      4.18 o 
  -5  11   9        2.13        2.38      2.25 o 
  -4  11   9       10.69        7.44      2.44 o 
  -3  11   9        0.73       -1.53      2.07 o 
  -2  11   9       38.56       49.24      4.28 o 
  -1  11   9       28.72       34.20      3.71 o 
   0  11   9       80.58       82.16      8.83 o 
   1  11   9       18.91       18.00      2.89 o 
   2  11   9       61.72       71.98      5.10 o 
   3  11   9       32.77       21.49      4.48 o 
   4  11   9        7.13        2.86      3.37 o 
  -4  12   9        1.71        3.72      2.46 o 
  -3  12   9        6.34        3.23      2.50 o 
  -2  12   9       14.31       21.74      3.22 o 
  -1  12   9        7.05        4.69      2.37 o 
   0  12   9        9.30       10.99      2.73 o 
   1  12   9       17.86       20.58      5.66 o 
   2  12   9        3.06        2.78      3.17 o 
 -12   0  10        4.39        6.20      3.01 o 
 -11   0  10        1.95        2.84      3.19 o 
 -10   0  10        8.97       51.05     22.33 o 
  -9   0  10        1.17        4.14      2.12 o 
  -8   0  10       13.34       12.66      3.83 o 
  -7   0  10       65.96       60.49      3.65 o 
  -6   0  10        0.09       -1.51      1.51 o 
  -5   0  10      163.83      177.09      9.26 o 
  -4   0  10        0.02        0.50      0.74 o 
  -3   0  10       15.90       21.04      1.57 o 
  -2   0  10      218.48      230.82      4.10 o 
  -1   0  10       40.80       44.10      1.84 o 
   0   0  10      100.57       98.38      2.58 o 
   1   0  10       74.61       69.47      2.35 o 
   2   0  10       14.18       17.29      1.14 o 
   3   0  10        0.04       -0.27      0.61 o 
   4   0  10        9.90       11.99      1.37 o 
   5   0  10       11.03        9.11      2.37 o 
   6   0  10        3.92        6.08      2.27 o 
   7   0  10        9.27        5.39      3.54 o 
   8   0  10        0.04       -2.07      2.16 o 
   9   0  10        0.09       -0.03      2.42 o 
  10   0  10       12.70       21.98      4.79 o 
 -11   1  10        7.55        8.93      2.08 o 
 -10   1  10       15.65       15.17      2.16 o 
  -9   1  10       27.10       25.79      2.27 o 
  -8   1  10        8.77        7.61      1.34 o 
  -7   1  10      292.10      271.45      7.80 o 
  -6   1  10      175.81      170.03      3.85 o 
  -5   1  10       52.83       52.34      1.71 o 
  -4   1  10       38.37       35.62      1.20 o 
  -3   1  10      148.57      142.01      2.12 o 
  -2   1  10      578.23      572.85      5.65 o 
  -1   1  10      301.35      306.42      3.44 o 
   0   1  10      373.32      362.52      3.77 o 
   1   1  10       83.05       86.13      1.60 o 
   2   1  10      414.98      386.88      4.27 o 
   3   1  10      336.05      345.40      4.00 o 
   4   1  10      104.05      102.55      2.33 o 
   5   1  10       80.84       78.28      3.23 o 
   6   1  10       12.07       11.81      1.76 o 
   7   1  10       36.52       32.62      5.66 o 
   8   1  10       20.24       25.22      2.89 o 
   9   1  10        3.74        1.27      1.99 o 
  10   1  10        0.16       -1.79      1.79 o 
 -11   2  10       21.41       25.45      5.21 o 
 -10   2  10       10.57       10.38      2.42 o 
  -9   2  10       11.56       14.55      2.62 o 
  -8   2  10      151.27      149.98      4.06 o 
  -7   2  10      224.11      225.66      4.99 o 
  -6   2  10      422.60      419.13     12.72 o 
  -5   2  10      325.68      338.79      4.58 o 
  -4   2  10       68.83       68.98      1.67 o 
  -3   2  10       74.97       68.82      1.58 o 
  -2   2  10      339.94      333.59      3.80 o 
  -1   2  10       29.35       31.69      1.08 o 
   0   2  10      235.78      228.27      2.78 o 
   1   2  10       36.08       33.63      1.14 o 
   2   2  10      539.17      528.01      5.53 o 
   3   2  10      209.33      205.01      3.15 o 
   4   2  10      211.84      207.99      3.66 o 
   5   2  10       29.62       32.23      2.13 o 
   6   2  10       59.18       59.54      3.56 o 
   7   2  10       25.77       26.21      2.57 o 
   8   2  10       28.14       22.24      2.53 o 
   9   2  10       52.98       55.98      4.82 o 
 -11   3  10       16.94       14.31      2.81 o 
 -10   3  10        5.43        4.92      2.76 o 
  -9   3  10       97.69      105.71     11.28 o 
  -8   3  10       72.99       80.75      3.77 o 
  -7   3  10      143.62      151.62      7.90 o 
  -6   3  10       17.02       17.57      2.12 o 
  -5   3  10      168.73      155.04      2.68 o 
  -4   3  10      227.15      213.41      3.31 o 
  -3   3  10      225.65      220.34      3.23 o 
  -2   3  10       65.89       60.95      1.65 o 
  -1   3  10       73.26       70.81      1.60 o 
   0   3  10       99.68       98.27      1.87 o 
   1   3  10       35.73       35.18      1.31 o 
   2   3  10      277.78      277.65      4.76 o 
   3   3  10      146.86      149.60      2.99 o 
   4   3  10       26.27       24.93      1.54 o 
   5   3  10      106.32       92.03      3.65 o 
   6   3  10       18.21       16.19      1.86 o 
   7   3  10        2.64        2.01      1.59 o 
   8   3  10       28.42       31.18      3.12 o 
   9   3  10       40.34       39.61      4.41 o 
 -11   4  10        4.71        3.97      4.76 o 
 -10   4  10       25.44       26.48      3.01 o 
  -9   4  10        9.82       11.84      2.35 o 
  -8   4  10       49.37       54.81      4.68 o 
  -7   4  10       25.74       23.96      2.75 o 
  -6   4  10      341.09      329.78      7.29 o 
  -5   4  10       13.49       11.64      1.15 o 
  -4   4  10       49.26       47.35      1.87 o 
  -3   4  10        4.18        2.25      0.83 o 
  -2   4  10      125.84      126.67      2.66 o 
  -1   4  10       24.26       26.33      1.18 o 
   0   4  10       64.31       63.90      1.94 o 
   1   4  10       32.53       30.05      1.61 o 
   2   4  10       60.33       62.28      2.25 o 
   3   4  10       23.63       21.21      1.63 o 
   4   4  10      121.71      119.38      2.98 o 
   5   4  10       18.63       14.90      1.78 o 
   6   4  10       56.99       55.29      4.38 o 
   7   4  10       80.94       82.31      5.13 o 
   8   4  10       44.16       45.55      4.41 o 
   9   4  10       28.22       28.91      4.56 o 
 -11   5  10        9.18        7.84      2.55 o 
 -10   5  10        9.09       10.25      2.73 o 
  -9   5  10       31.85       44.81      3.51 o 
  -8   5  10        7.31        3.75      2.51 o 
  -7   5  10       73.74       81.80      3.84 o 
  -6   5  10       43.14       40.17      2.32 o 
  -5   5  10      228.37      235.33      5.00 o 
  -4   5  10      249.77      235.38      4.74 o 
  -3   5  10      172.06      162.13      3.47 o 
  -2   5  10       75.07       74.28      2.92 o 
  -1   5  10      160.51      152.29      3.99 o 
   0   5  10      132.65      127.50      3.57 o 
   1   5  10      752.49      699.69     10.44 o 
   2   5  10      218.20      213.56      5.15 o 
   3   5  10       86.92       83.98      3.27 o 
   4   5  10       84.44       77.38      3.37 o 
   5   5  10        5.42        5.62      1.56 o 
   6   5  10        5.25        4.46      2.16 o 
   7   5  10        3.99        2.83      2.44 o 
   8   5  10        2.35        3.40      2.59 o 
   9   5  10        2.54        3.17      2.90 o 
 -10   6  10       19.02       19.64      3.21 o 
  -9   6  10       10.20       12.09      2.38 o 
  -8   6  10       49.74       53.43      9.75 o 
  -7   6  10        1.93        1.77      2.06 o 
  -6   6  10       43.60       49.51      2.89 o 
  -5   6  10       87.86       86.38      3.82 o 
  -4   6  10      126.71      121.85      6.25 o 
  -3   6  10      308.64      295.54      9.55 o 
  -2   6  10      119.72      111.98      3.99 o 
  -1   6  10       32.78       34.96      1.81 o 
   0   6  10       26.27       26.31      2.46 o 
   1   6  10      162.86      156.26      5.52 o 
   2   6  10      216.91      190.82      5.39 o 
   3   6  10       26.84       27.34      2.18 o 
   4   6  10       32.67       36.09      2.72 o 
   5   6  10       14.28       15.93      2.74 o 
   6   6  10        6.29        2.71      2.35 o 
   7   6  10       20.29       25.50      6.93 o 
   8   6  10        3.97        5.51      2.75 o 
 -10   7  10        8.13        0.35     16.13 o 
  -9   7  10        1.05        0.62      1.90 o 
  -8   7  10       46.50       47.61      6.83 o 
  -7   7  10       29.93       31.43      2.74 o 
  -6   7  10        3.44        2.79      1.56 o 
  -5   7  10       10.17        9.25      2.15 o 
  -4   7  10        0.62        2.06      1.12 o 
  -3   7  10      113.22      106.10      3.34 o 
  -2   7  10       39.69       35.27      3.44 o 
  -1   7  10      228.96      216.32      7.35 o 
   0   7  10       92.33       81.63      7.57 o 
   1   7  10       20.67       15.55      3.72 o 
   2   7  10        4.32        6.04      2.05 o 
   3   7  10       12.56        8.10      2.21 o 
   4   7  10        2.41        2.29      1.69 o 
   5   7  10       17.93       18.57      3.38 o 
   6   7  10       13.11        7.16      2.58 o 
   7   7  10       42.05       42.13      4.58 o 
   8   7  10       11.26       14.49      4.14 o 
  -9   8  10       26.31       30.84      4.64 o 
  -8   8  10       10.23        3.55      2.59 o 
  -7   8  10       12.99       10.03      2.85 o 
  -6   8  10       24.44       23.62      2.25 o 
  -5   8  10       18.12       19.49      2.71 o 
  -4   8  10       71.77       57.50      4.40 o 
  -3   8  10       22.36       19.07      2.81 o 
  -2   8  10       64.48       59.39      4.39 o 
  -1   8  10        1.92        1.30      1.69 o 
   0   8  10       47.64       42.01      3.72 o 
   1   8  10       33.11       28.30      3.21 o 
   2   8  10       47.51       35.53      3.58 o 
   3   8  10        7.19        6.09      2.13 o 
   4   8  10        6.10        2.22      3.15 o 
   5   8  10       12.85       10.58      6.11 o 
   6   8  10        4.12        2.45      3.69 o 
   7   8  10        6.84       10.28      2.69 o 
  -8   9  10       29.74       31.89      2.88 o 
  -7   9  10       41.40       33.11      4.70 o 
  -6   9  10       52.90       53.62      4.86 o 
  -5   9  10       14.78       13.14      2.79 o 
  -4   9  10        1.92        0.48      1.79 o 
  -3   9  10        6.79        4.73      2.02 o 
  -2   9  10       23.30       21.94      3.94 o 
  -1   9  10        9.81        6.79      2.19 o 
   0   9  10        0.35        0.09      1.83 o 
   1   9  10       70.36       64.63      8.04 o 
   2   9  10       14.35       16.33      2.81 o 
   3   9  10        0.71        0.76      1.93 o 
   4   9  10       14.63       11.71      4.06 o 
   5   9  10        5.05        6.47      3.84 o 
   6   9  10        7.56        5.67      3.99 o 
  -7  10  10       25.85       27.49      6.69 o 
  -6  10  10        4.47        3.65      2.56 o 
  -5  10  10       33.43       29.14      3.64 o 
  -4  10  10       16.86       19.37      4.25 o 
  -3  10  10        3.89        1.37      2.03 o 
  -2  10  10       74.73       74.61      5.26 o 
  -1  10  10       16.93       13.02      2.77 o 
   0  10  10       68.87       72.15      5.12 o 
   1  10  10       33.93       35.10      3.72 o 
   2  10  10       18.00       15.26      2.83 o 
   3  10  10       17.03       12.08      3.87 o 
   4  10  10       30.65       40.54      5.96 o 
   5  10  10       14.03        7.32      4.25 o 
  -5  11  10       22.90       22.87      3.50 o 
  -4  11  10        5.45        7.64      2.53 o 
  -3  11  10        9.71       10.88      2.79 o 
  -2  11  10        2.01       -1.54      1.96 o 
  -1  11  10       56.12       60.45      5.24 o 
   0  11  10       10.10        9.50      2.55 o 
   1  11  10       17.59       13.76      3.11 o 
   2  11  10        1.20        1.53      2.07 o 
   3  11  10        7.33        3.67      3.30 o 
  -2  12  10        6.97        5.97      2.57 o 
  -1  12  10      138.98      161.48     14.87 o 
   0  12  10       14.99       20.65      3.94 o 
 -11   0  11        4.33        1.95      3.19 o 
 -10   0  11       10.60       13.65      4.08 o 
  -9   0  11       14.17       13.32      5.73 o 
  -8   0  11      103.98       97.20      4.60 o 
  -7   0  11       56.66       57.80      3.69 o 
  -6   0  11       52.52       56.95      5.64 o 
  -5   0  11       61.30       64.68      3.86 o 
  -4   0  11       25.09       21.48      2.51 o 
  -3   0  11       23.41       30.48      1.66 o 
  -2   0  11        0.29        0.18      0.74 o 
  -1   0  11      136.76      130.98      3.31 o 
   0   0  11       51.02       48.02      2.17 o 
   1   0  11       31.27       30.75      1.61 o 
   2   0  11       36.69       40.91      1.67 o 
   3   0  11       80.98       85.13      2.92 o 
   4   0  11        4.94        3.33      1.32 o 
   5   0  11        0.42        0.91      1.66 o 
   6   0  11       24.09       17.48      3.15 o 
   7   0  11        6.53        2.74      3.46 o 
   8   0  11        4.30        4.88      2.64 o 
   9   0  11        0.21       -0.06      2.68 o 
 -11   1  11        0.80       -1.45      1.82 o 
 -10   1  11       35.94       35.83      3.16 o 
  -9   1  11       56.73       59.45      3.21 o 
  -8   1  11       55.02       56.08      4.44 o 
  -7   1  11       39.00       40.21      2.45 o 
  -6   1  11      251.08      238.19      5.28 o 
  -5   1  11      469.04      441.38      8.00 o 
  -4   1  11      134.93      120.42      2.52 o 
  -3   1  11       41.47       45.27      1.53 o 
  -2   1  11       67.82       68.55      1.72 o 
  -1   1  11      195.93      190.69      2.74 o 
   0   1  11      615.15      599.85      6.15 o 
   1   1  11      321.58      315.82      3.61 o 
   2   1  11       50.10       45.86      1.50 o 
   3   1  11      160.13      155.04      2.96 o 
   4   1  11       14.04       15.41      1.58 o 
   5   1  11        6.17        4.72      1.32 o 
   6   1  11        0.17        0.44      1.48 o 
   7   1  11        3.95        7.15      2.05 o 
   8   1  11       24.56       24.35      2.80 o 
   9   1  11        8.82        8.14      3.26 o 
 -11   2  11       12.90       10.48      5.19 o 
 -10   2  11       29.73       31.72      3.27 o 
  -9   2  11       21.90       21.63      2.73 o 
  -8   2  11       39.50       35.68      2.25 o 
  -7   2  11        4.42        4.15      1.17 o 
  -6   2  11       94.65       98.64      3.50 o 
  -5   2  11       80.26       81.29      2.79 o 
  -4   2  11       10.41        7.58      0.87 o 
  -3   2  11       64.99       63.64      1.70 o 
  -2   2  11       55.64       54.54      1.73 o 
  -1   2  11       66.01       71.60      1.94 o 
   0   2  11      109.28      104.76      2.77 o 
   1   2  11      138.21      137.00      2.86 o 
   2   2  11       36.17       39.86      1.50 o 
   3   2  11      289.55      298.35      4.67 o 
   4   2  11      182.38      181.38      4.17 o 
   5   2  11       24.95       17.95      2.02 o 
   6   2  11       41.20       37.60      2.71 o 
   7   2  11       88.71       99.38      4.43 o 
   8   2  11        3.83        5.04      1.94 o 
   9   2  11        6.70        6.41      2.13 o 
 -11   3  11       31.91       33.74      4.12 o 
 -10   3  11        1.05        1.41      2.55 o 
  -9   3  11       19.59       18.09      2.58 o 
  -8   3  11       47.88       48.48      3.20 o 
  -7   3  11      221.68      222.04     11.76 o 
  -6   3  11      280.10      286.03      6.95 o 
  -5   3  11       34.98       34.97      2.07 o 
  -4   3  11       15.34       18.97      1.95 o 
  -3   3  11      240.57      230.50      3.63 o 
  -2   3  11       40.80       39.87      1.61 o 
  -1   3  11      137.93      138.33      2.44 o 
   0   3  11       91.85       89.09      2.34 o 
   1   3  11      134.74      123.17      2.48 o 
   2   3  11      144.27      144.29      2.99 o 
   3   3  11       12.53       10.11      1.17 o 
   4   3  11       50.73       45.27      2.40 o 
   5   3  11        4.28        4.77      1.55 o 
   6   3  11       53.27       48.35      4.94 o 
   7   3  11        0.54        1.55      1.60 o 
   8   3  11       46.03       53.48      4.59 o 
   9   3  11       40.48       31.91      3.90 o 
 -11   4  11       16.40       -0.22     10.90 o 
 -10   4  11       10.06        9.15      2.94 o 
  -9   4  11       11.04        6.06      3.76 o 
  -8   4  11       10.79       12.98      3.02 o 
  -7   4  11        1.69        2.58      1.60 o 
  -6   4  11       26.90       28.20      2.48 o 
  -5   4  11       63.38       60.55      2.29 o 
  -4   4  11       63.63       59.32      2.23 o 
  -3   4  11        9.79        9.68      1.09 o 
  -2   4  11       53.34       48.64      1.68 o 
  -1   4  11      202.41      201.21      3.85 o 
   0   4  11      116.14      100.85      2.86 o 
   1   4  11       58.18       55.46      2.39 o 
   2   4  11      116.98      115.87      3.04 o 
   3   4  11      112.50      103.26      2.89 o 
   4   4  11       27.22       29.56      1.74 o 
   5   4  11        4.99        4.28      1.63 o 
   6   4  11        7.12        7.79      2.23 o 
   7   4  11        2.83       -0.98      2.23 o 
   8   4  11       29.11       37.72      4.32 o 
 -10   5  11        1.85        1.79      2.41 o 
  -9   5  11       41.61       45.81      9.44 o 
  -8   5  11       11.57       10.43      2.28 o 
  -7   5  11        4.92        2.82      1.59 o 
  -6   5  11       69.03       65.56      3.32 o 
  -5   5  11       18.65       17.70      1.90 o 
  -4   5  11      197.51      188.94      5.34 o 
  -3   5  11      184.33      183.14      4.40 o 
  -2   5  11       65.29       66.79      2.95 o 
  -1   5  11      197.83      177.75      4.48 o 
   0   5  11       60.09       61.49      3.02 o 
   1   5  11      249.18      248.52      4.85 o 
   2   5  11       17.81       16.71      1.35 o 
   3   5  11        4.68        7.87      1.54 o 
   4   5  11        2.60        2.96      1.41 o 
   5   5  11        0.67        0.71      1.81 o 
   6   5  11        6.97        3.84      2.13 o 
   7   5  11        7.94        5.97      2.74 o 
   8   5  11        5.59        7.14      2.84 o 
 -10   6  11        2.49       -0.29      4.25 o 
  -9   6  11       10.43        7.75      4.54 o 
  -8   6  11        8.91        6.36      2.02 o 
  -7   6  11       12.30       16.00      2.15 o 
  -6   6  11       52.30       55.85      3.14 o 
  -5   6  11       29.43       29.20      2.38 o 
  -4   6  11       38.40       30.06      2.33 o 
  -3   6  11      224.66      211.37      5.69 o 
  -2   6  11       75.56       77.91      3.36 o 
  -1   6  11       93.02       82.46      3.48 o 
   0   6  11       84.77       65.66      3.77 o 
   1   6  11       90.04       86.90      4.04 o 
   2   6  11       49.00       38.08      2.49 o 
   3   6  11        1.27        0.47      1.39 o 
   4   6  11        2.75        2.80      2.13 o 
   5   6  11        0.03        0.02      2.09 o 
   6   6  11        4.95        2.09      3.81 o 
   7   6  11        3.33       -1.67      3.28 o 
   8   6  11        2.67       -0.91      2.75 o 
  -9   7  11       20.45       22.13      3.30 o 
  -8   7  11        2.00        0.79      2.95 o 
  -7   7  11       21.54       29.66      4.78 o 
  -6   7  11       22.43       20.78      2.30 o 
  -5   7  11       57.14       55.89      5.10 o 
  -4   7  11       17.93       22.23      2.67 o 
  -3   7  11       49.27       48.00      2.59 o 
  -2   7  11        2.36       -0.19      1.80 o 
  -1   7  11       37.53       34.70      3.56 o 
   0   7  11      147.08      134.29      6.39 o 
   1   7  11       67.22       55.64      6.57 o 
   2   7  11      145.06      124.58      6.91 o 
   3   7  11        6.14        5.66      2.51 o 
   4   7  11        2.64        4.85      1.89 o 
   5   7  11       21.80       17.01      4.45 o 
   6   7  11       55.43       53.23      4.64 o 
   7   7  11       16.71       22.93      5.04 o 
  -8   8  11       11.61       11.84      2.47 o 
  -7   8  11        2.92        2.94      1.69 o 
  -6   8  11       43.04       56.86      3.92 o 
  -5   8  11        9.16        8.28      1.60 o 
  -4   8  11       44.66       42.49      7.57 o 
  -3   8  11       44.41       50.96      6.32 o 
  -2   8  11       27.79       26.86      3.30 o 
  -1   8  11        8.66        8.18      2.37 o 
   0   8  11       26.98       26.29      3.26 o 
   1   8  11        1.61        0.38      1.91 o 
   2   8  11       43.38       41.31      4.94 o 
   3   8  11        1.51        2.15      1.93 o 
   4   8  11        8.12        2.47      3.31 o 
   5   8  11        8.60        7.74      3.82 o 
   6   8  11       44.81       55.26      8.22 o 
  -7   9  11       35.18       23.65      4.39 o 
  -6   9  11       65.14       66.87      5.26 o 
  -5   9  11       17.83       18.37      4.50 o 
  -4   9  11        6.84        8.83      2.53 o 
  -3   9  11        9.80        9.60      2.50 o 
  -2   9  11        3.87        2.30      1.96 o 
  -1   9  11       50.61       52.63      4.40 o 
   0   9  11       42.15       32.17      3.97 o 
   1   9  11       25.57       26.64      3.35 o 
   2   9  11        2.62        0.80      1.86 o 
   3   9  11       17.49       17.17      4.31 o 
   4   9  11        2.41        0.49      3.25 o 
   5   9  11       16.99        9.37      4.13 o 
  -6  10  11       63.24       57.08      6.35 o 
  -5  10  11        8.55        9.21      2.95 o 
  -4  10  11        0.46        0.54      2.08 o 
  -3  10  11       28.75       30.80      4.57 o 
  -2  10  11       27.84       25.07      3.50 o 
  -1  10  11       43.56       47.56      4.42 o 
   0  10  11      133.68      120.83      6.45 o 
   1  10  11        0.37        0.55      1.95 o 
   2  10  11       11.71       13.05      2.95 o 
   3  10  11        9.55       10.16      3.91 o 
   4  10  11        6.15        4.94      3.92 o 
  -4  11  11        7.17        5.85      2.79 o 
  -3  11  11       18.72       24.39      3.56 o 
  -2  11  11       27.17       34.11      4.04 o 
  -1  11  11       20.59       17.20      4.43 o 
   0  11  11       23.82       24.42      3.54 o 
   1  11  11        6.45        9.96      2.83 o 
   2  11  11        2.29        3.88      2.45 o 
 -11   0  12       74.02       95.89      6.91 o 
 -10   0  12       41.83       35.98      5.14 o 
  -9   0  12       44.04       45.19      3.58 o 
  -8   0  12        1.11        3.76      4.02 o 
  -7   0  12      200.90      198.90     12.39 o 
  -6   0  12        1.72        2.86      2.39 o 
  -5   0  12       15.26       12.22      2.40 o 
  -4   0  12        9.40       10.68      2.26 o 
  -3   0  12        2.50        3.34      1.35 o 
  -2   0  12       89.90      101.07      4.46 o 
  -1   0  12      147.69      134.72      8.87 o 
   0   0  12      343.25      332.27      6.34 o 
   1   0  12      373.00      389.73      8.41 o 
   2   0  12       19.84       21.47      2.44 o 
   3   0  12       10.20       25.67      3.75 o 
   4   0  12       11.45        7.58      4.08 o 
   5   0  12        9.61        9.09      2.24 o 
   6   0  12        1.94       -1.47      2.17 o 
   7   0  12        1.73        1.21      3.28 o 
   8   0  12        2.98       -0.85      2.49 o 
 -11   1  12        1.37        2.48      3.72 o 
 -10   1  12       73.42       80.34      4.23 o 
  -9   1  12       67.70       67.21      5.07 o 
  -8   1  12       94.76       93.55      4.03 o 
  -7   1  12       33.87       29.96      2.64 o 
  -6   1  12      165.91      164.36      4.40 o 
  -5   1  12       81.26       84.73      3.41 o 
  -4   1  12       33.96       31.32      1.78 o 
  -3   1  12       42.23       37.87      1.90 o 
  -2   1  12       44.76       47.04      1.86 o 
  -1   1  12      234.27      234.90      4.05 o 
   0   1  12      348.12      350.20      5.23 o 
   1   1  12      122.16      125.12      2.51 o 
   2   1  12      229.24      216.29      3.85 o 
   3   1  12       14.04       13.87      1.39 o 
   4   1  12        5.73        5.90      1.41 o 
   5   1  12       28.82       28.03      2.06 o 
   6   1  12       35.69       41.08      2.97 o 
   7   1  12       30.37       32.39      3.54 o 
   8   1  12        9.57       10.08      2.51 o 
 -11   2  12        4.68        5.10      2.40 o 
 -10   2  12       39.14       49.66     14.25 o 
  -9   2  12       32.04       33.75      3.26 o 
  -8   2  12       47.83       45.56      2.52 o 
  -7   2  12       22.56       18.39      2.25 o 
  -6   2  12       58.66       52.13      2.75 o 
  -5   2  12       55.93       58.87      3.03 o 
  -4   2  12       18.44       20.45      1.73 o 
  -3   2  12       10.35        8.82      1.11 o 
  -2   2  12      195.18      194.49      3.98 o 
  -1   2  12      300.23      298.73      4.39 o 
   0   2  12       26.64       24.47      1.35 o 
   1   2  12       19.46       16.53      1.12 o 
   2   2  12      113.68      116.16      2.76 o 
   3   2  12       42.23       44.24      2.32 o 
   4   2  12       18.89       18.08      1.73 o 
   5   2  12        3.48        4.82      2.36 o 
   6   2  12        0.08       -0.87      1.64 o 
   7   2  12       25.06       29.65      2.92 o 
   8   2  12        9.88        9.68      3.61 o 
 -10   3  12       16.49       18.81      2.83 o 
  -9   3  12       15.77       25.92      3.38 o 
  -8   3  12        7.33        7.46      1.91 o 
  -7   3  12        3.74       -0.06      1.58 o 
  -6   3  12       12.26       12.00      1.32 o 
  -5   3  12       50.76       51.22      2.48 o 
  -4   3  12       60.29       62.79      2.95 o 
  -3   3  12      202.85      211.93      3.74 o 
  -2   3  12       22.72       25.82      1.56 o 
  -1   3  12       12.58       12.71      1.08 o 
   0   3  12      308.50      308.98      6.70 o 
   1   3  12       88.58       86.53      3.22 o 
   2   3  12       41.48       40.01      1.96 o 
   3   3  12       63.75       63.61      3.31 o 
   4   3  12       67.42       63.62      2.97 o 
   5   3  12       38.96       39.71      2.72 o 
   6   3  12       70.08       76.00      6.38 o 
   7   3  12       21.42       23.57      3.10 o 
   8   3  12      158.28      161.21      7.50 o 
 -10   4  12        4.85        5.03      2.23 o 
  -9   4  12       22.53       24.35      3.53 o 
  -8   4  12       81.47       87.72      4.28 o 
  -7   4  12       56.70       59.43      3.91 o 
  -6   4  12       43.58       45.08      3.54 o 
  -5   4  12       13.23       15.33      2.11 o 
  -4   4  12      205.40      200.27      5.29 o 
  -3   4  12      369.01      338.98      7.14 o 
  -2   4  12       46.39       44.28      2.04 o 
  -1   4  12       75.71       68.35      2.44 o 
   0   4  12      155.36      158.02      3.65 o 
   1   4  12       20.74       21.89      2.11 o 
   2   4  12      168.37      161.09      3.75 o 
   3   4  12       88.04       80.47      2.71 o 
   4   4  12       15.50       19.07      1.72 o 
   5   4  12        5.17        3.89      2.21 o 
   6   4  12       17.82       20.55      2.95 o 
   7   4  12       11.04       10.38      3.53 o 
   8   4  12       17.68       12.58      3.38 o 
 -10   5  12        6.45        4.14      2.26 o 
  -9   5  12       12.18       12.18      2.64 o 
  -8   5  12       24.57       27.72      2.76 o 
  -7   5  12       47.66       52.84      5.67 o 
  -6   5  12        4.80        4.22      1.64 o 
  -5   5  12       21.63       25.56      2.34 o 
  -4   5  12       32.13       29.71      2.40 o 
  -3   5  12       91.62       81.55      3.70 o 
  -2   5  12      190.86      185.53      5.42 o 
  -1   5  12       61.88       60.59      3.25 o 
   0   5  12       36.60       32.76      1.85 o 
   1   5  12       34.59       35.98      2.14 o 
   2   5  12       47.93       45.82      2.15 o 
   3   5  12        5.63        3.41      1.45 o 
   4   5  12       35.44       33.58      3.65 o 
   5   5  12       31.32       27.35      3.03 o 
   6   5  12       56.97       65.59      4.40 o 
   7   5  12        7.76        3.27      5.11 o 
  -9   6  12       29.55       36.14      5.37 o 
  -8   6  12        6.19        7.98      2.31 o 
  -7   6  12       13.59       11.94      3.18 o 
  -6   6  12       24.29       26.91      2.51 o 
  -5   6  12        7.28        9.97      1.95 o 
  -4   6  12      117.35      114.89      4.40 o 
  -3   6  12        0.40        5.21      2.03 o 
  -2   6  12       12.82       12.87      1.73 o 
  -1   6  12       24.40       26.62      2.36 o 
   0   6  12       14.16       26.31      5.91 o 
   1   6  12       80.05       81.34      5.26 o 
   2   6  12       12.11        7.50      1.68 o 
   3   6  12        9.53       21.26      2.50 o 
   4   6  12       58.72       67.81      4.72 o 
   5   6  12       42.94       51.37      4.35 o 
   6   6  12        4.31        8.54      3.03 o 
   7   6  12       20.60       19.39      4.61 o 
  -8   7  12       30.15       40.48      8.29 o 
  -7   7  12        3.58        3.44      1.79 o 
  -6   7  12       18.63       20.63      4.10 o 
  -5   7  12       15.12       12.84      3.00 o 
  -4   7  12       28.98       35.11      3.62 o 
  -3   7  12      107.82      109.38      3.88 o 
  -2   7  12       44.81       40.45      3.93 o 
  -1   7  12        2.67        2.83      1.94 o 
   0   7  12       78.43       73.88      5.14 o 
   1   7  12      295.40      289.44      9.36 o 
   2   7  12      111.34      102.37      8.08 o 
   3   7  12       41.73       46.12      4.17 o 
   4   7  12       13.88       11.03      2.18 o 
   5   7  12        2.30        2.35      2.26 o 
   6   7  12        5.09        5.18      2.69 o 
  -8   8  12       26.79       37.31      4.49 o 
  -7   8  12       38.84       41.50      6.50 o 
  -6   8  12       26.74       26.57      4.87 o 
  -5   8  12       26.16       25.73      2.10 o 
  -4   8  12        3.98        9.53      2.53 o 
  -3   8  12        9.01       13.14      2.74 o 
  -2   8  12        1.34        1.49      1.91 o 
  -1   8  12       78.38       85.26      6.24 o 
   0   8  12       13.08       31.50      3.55 o 
   1   8  12        6.07        4.96      2.30 o 
   2   8  12       28.09       28.72      4.86 o 
   3   8  12        1.89        1.73      2.09 o 
   4   8  12       58.70       59.11      9.71 o 
   5   8  12       11.14        6.54      3.89 o 
  -7   9  12        9.36        5.67     10.63 o 
  -6   9  12       28.78       32.60      4.03 o 
  -5   9  12       15.25       11.32      2.98 o 
  -4   9  12       18.70       21.18      4.78 o 
  -3   9  12        6.37       10.15      2.64 o 
  -2   9  12       15.33       10.02      2.70 o 
  -1   9  12       17.64       22.20      3.58 o 
   0   9  12        5.31       17.25      2.95 o 
   1   9  12        6.49        3.56      2.27 o 
   2   9  12       13.81       15.40      3.04 o 
   3   9  12        3.16       16.47      4.54 o 
   4   9  12       10.47       11.79      4.34 o 
  -5  10  12       14.89       14.04      3.19 o 
  -4  10  12       22.81       32.85      4.00 o 
  -3  10  12       18.02       25.38      5.04 o 
  -2  10  12        3.89        3.87      3.02 o 
  -1  10  12       22.28       23.68      3.49 o 
   0  10  12        5.81        9.40      2.70 o 
   1  10  12        3.48        3.05      2.11 o 
   2  10  12        1.29        0.41      2.23 o 
   3  10  12       15.65       10.44      4.32 o 
  -2  11  12       24.37       25.94      4.55 o 
  -1  11  12        3.79        4.08      2.55 o 
   0  11  12       47.44       36.36      7.07 o 
 -10   0  13        2.97        3.19      3.54 o 
  -9   0  13        5.33        3.48      2.65 o 
  -8   0  13       38.02       35.67      4.16 o 
  -7   0  13       19.44       20.28      3.68 o 
  -6   0  13      276.38      277.55     13.28 o 
  -5   0  13      421.32      425.59     10.28 o 
  -4   0  13       80.31       83.06      4.76 o 
  -3   0  13      304.76      300.10      9.11 o 
  -2   0  13        3.20        1.42      1.74 o 
  -1   0  13       30.15       33.06      2.97 o 
   0   0  13      633.64      592.42     12.12 o 
   1   0  13      442.19      426.73     10.88 o 
   2   0  13       17.08       20.41      3.51 o 
   3   0  13       14.66       14.27      2.45 o 
   4   0  13        0.00       -1.13      1.77 o 
   5   0  13       22.18       18.44      3.30 o 
   6   0  13        7.33        2.01      5.58 o 
   7   0  13        8.88        9.63      5.05 o 
   8   0  13        3.51        4.72      2.92 o 
 -10   1  13        9.57        7.67      1.94 o 
  -9   1  13       19.01       17.10      2.58 o 
  -8   1  13        2.04        0.81      1.89 o 
  -7   1  13      162.80      162.34      4.59 o 
  -6   1  13       43.19       42.90      2.73 o 
  -5   1  13       56.98       58.05      2.74 o 
  -4   1  13       27.70       31.61      2.16 o 
  -3   1  13       34.10       38.65      2.22 o 
  -2   1  13      160.65      161.70      4.37 o 
  -1   1  13       52.68       51.72      2.56 o 
   0   1  13       32.73       36.81      1.98 o 
   1   1  13       12.79       11.63      1.60 o 
   2   1  13       11.50        9.58      1.89 o 
   3   1  13        3.57        5.53      1.43 o 
   4   1  13        2.66        5.03      1.62 o 
   5   1  13       32.22       35.78      2.61 o 
   6   1  13       51.21       55.20      3.52 o 
   7   1  13       10.87        9.76      2.42 o 
   8   1  13       33.59       33.75      3.38 o 
 -10   2  13       20.89       22.02      3.75 o 
  -9   2  13       68.78       72.74      7.71 o 
  -8   2  13       90.00       92.53      4.00 o 
  -7   2  13       44.66       44.48      3.66 o 
  -6   2  13       50.73       47.70      2.77 o 
  -5   2  13       69.48       67.74      3.12 o 
  -4   2  13       55.29       56.99      2.93 o 
  -3   2  13       70.07       70.67      2.94 o 
  -2   2  13      299.28      308.06      8.77 o 
  -1   2  13       65.19       65.53      2.30 o 
   0   2  13        6.87        5.50      1.04 o 
   1   2  13       93.02       78.38      2.68 o 
   2   2  13       66.41       65.44      2.86 o 
   3   2  13       17.85       16.33      2.23 o 
   4   2  13       55.23       53.67      2.69 o 
   5   2  13        4.78        2.74      1.62 o 
   6   2  13       30.55       39.93      4.42 o 
   7   2  13       37.57       47.79      3.62 o 
 -10   3  13        0.63        2.22      2.16 o 
  -9   3  13       25.76       21.47      3.06 o 
  -8   3  13       20.66       19.55      2.51 o 
  -7   3  13        8.91        4.82      2.07 o 
  -6   3  13       27.45       30.11      2.48 o 
  -5   3  13        5.55        2.95      1.32 o 
  -4   3  13       27.81       24.81      2.39 o 
  -3   3  13       49.45       52.14      2.73 o 
  -2   3  13       31.28       27.89      2.31 o 
  -1   3  13      134.77      140.79      3.63 o 
   0   3  13       20.06       20.04      1.60 o 
   1   3  13      137.01      136.14      3.40 o 
   2   3  13      240.71      232.17      6.16 o 
   3   3  13       35.79       36.73      2.39 o 
   4   3  13       58.17       60.28      3.03 o 
   5   3  13        9.61        8.26      2.22 o 
   6   3  13       18.91       25.79      3.43 o 
   7   3  13       15.21        6.90      2.01 o 
  -9   4  13       18.43       14.61      2.69 o 
  -8   4  13       14.51       13.14      2.27 o 
  -7   4  13       15.13       14.20      2.29 o 
  -6   4  13       34.26       36.90      3.57 o 
  -5   4  13       46.43       49.34      3.25 o 
  -4   4  13       13.10       14.95      2.03 o 
  -3   4  13       17.68       22.95      1.75 o 
  -2   4  13       76.86       88.37      4.36 o 
  -1   4  13       21.82       18.32      1.55 o 
   0   4  13       23.39       27.23      1.96 o 
   1   4  13       92.53       94.10      3.64 o 
   2   4  13      222.10      224.09      5.88 o 
   3   4  13       52.37       42.91      2.49 o 
   4   4  13       25.65       23.82      2.73 o 
   5   4  13        4.80        4.59      1.44 o 
   6   4  13        0.79        2.91      2.17 o 
   7   4  13        7.25        8.18      2.94 o 
  -9   5  13       26.47       29.68      3.42 o 
  -8   5  13       40.26       36.33      3.14 o 
  -7   5  13        3.66        3.89      2.14 o 
  -6   5  13       14.18       14.49      2.15 o 
  -5   5  13        9.48        6.46      2.65 o 
  -4   5  13       25.46       23.60      2.30 o 
  -3   5  13      115.77      108.27      4.95 o 
  -2   5  13      117.02      116.18      5.22 o 
  -1   5  13       27.04       26.97      2.45 o 
   0   5  13       71.70       68.56      2.86 o 
   1   5  13        5.70        6.95      1.49 o 
   2   5  13       12.88        9.32      1.51 o 
   3   5  13       10.61        7.54      1.47 o 
   4   5  13       38.00       42.45      4.41 o 
   5   5  13        0.36        4.23      2.81 o 
   6   5  13        2.72        6.97      2.51 o 
   7   5  13        8.41        8.29      3.99 o 
  -8   6  13        5.15        4.96      2.26 o 
  -7   6  13       18.32       15.91      3.40 o 
  -6   6  13       25.39       27.56      2.66 o 
  -5   6  13       17.16       14.69      2.85 o 
  -4   6  13       89.65       88.41      6.04 o 
  -3   6  13      103.09      106.34      6.33 o 
  -2   6  13       21.30       22.23      2.42 o 
  -1   6  13       28.15       24.84      2.37 o 
   0   6  13        4.56        5.29      1.28 o 
   1   6  13      131.70      127.31      6.50 o 
   2   6  13       22.43       18.20      2.39 o 
   3   6  13        1.85       -0.73      1.56 o 
   4   6  13        2.04        0.00      2.48 o 
   5   6  13       12.21       14.69      3.21 o 
   6   6  13       29.44       30.43      4.24 o 
  -8   7  13       36.46       40.84      7.12 o 
  -7   7  13        7.99       12.39      2.38 o 
  -6   7  13       23.16       23.23      2.76 o 
  -5   7  13       31.72       33.74      3.24 o 
  -4   7  13        4.00        0.02      1.42 o 
  -3   7  13       27.26       25.35      2.31 o 
  -2   7  13        6.15        8.71      2.63 o 
  -1   7  13        5.33        2.48      2.09 o 
   0   7  13      111.30      104.06      6.40 o 
   1   7  13       31.09       32.15      4.22 o 
   2   7  13       38.94       36.87      4.71 o 
   3   7  13       30.85       31.79      4.83 o 
   4   7  13       44.48       47.16      6.17 o 
   5   7  13       31.15       30.03      4.95 o 
  -7   8  13       15.67       22.30      2.92 o 
  -6   8  13        0.06        0.97      1.62 o 
  -5   8  13      110.91      130.01      6.41 o 
  -4   8  13       43.68       50.04      5.99 o 
  -3   8  13       12.16       13.59      2.94 o 
  -2   8  13       35.39       29.56      3.69 o 
  -1   8  13        9.37        9.48      2.76 o 
   0   8  13       76.33       79.13      5.61 o 
   1   8  13        8.42        2.99      2.42 o 
   2   8  13       23.43       20.86      3.50 o 
   3   8  13        0.95        2.13      3.38 o 
   4   8  13       19.82       23.16      5.34 o 
  -6   9  13        2.28       14.18      9.93 o 
  -5   9  13        7.22        7.83      2.94 o 
  -4   9  13        3.89        7.50      2.75 o 
  -3   9  13        0.51        0.58      2.13 o 
  -2   9  13        6.21        7.98      2.62 o 
  -1   9  13        6.22        7.43      2.67 o 
   0   9  13       13.16       15.79      3.07 o 
   1   9  13       18.09       16.34      3.15 o 
   2   9  13       16.33       14.24      3.10 o 
   3   9  13       13.58       11.38      4.38 o 
  -3  10  13        5.97        6.54      2.80 o 
  -2  10  13       12.35       10.26      3.01 o 
  -1  10  13        4.54        7.89      2.76 o 
   0  10  13        7.07       10.95      2.94 o 
   1  10  13       35.21       43.51      8.50 o 
 -10   0  14      154.00      194.79     10.63 o 
  -9   0  14        1.30        0.18      2.69 o 
  -8   0  14        1.05       -1.68      4.34 o 
  -7   0  14        0.01        0.79      2.04 o 
  -6   0  14      467.41      441.94     15.44 o 
  -5   0  14      135.95      142.10      6.67 o 
  -4   0  14       13.72       13.35      2.44 o 
  -3   0  14        5.82        2.70      2.39 o 
  -2   0  14       20.40       17.36      2.84 o 
  -1   0  14        3.17        5.17      2.03 o 
   0   0  14       59.86       63.81      4.22 o 
   1   0  14       78.38       72.91      4.56 o 
   2   0  14        6.71        2.90      2.77 o 
   3   0  14       24.10       27.41      3.14 o 
   4   0  14       21.75       23.05      3.02 o 
   5   0  14        0.09        5.45      2.68 o 
   6   0  14       15.06       11.43      3.19 o 
   7   0  14        8.41        7.97      3.15 o 
 -10   1  14       48.52       48.35      3.37 o 
  -9   1  14       50.36       49.12      3.42 o 
  -8   1  14       15.79       12.96      2.00 o 
  -7   1  14       29.30       29.50      2.45 o 
  -6   1  14       60.04       61.01      3.24 o 
  -5   1  14       66.05       68.63      3.05 o 
  -4   1  14       10.84        7.90      1.53 o 
  -3   1  14       33.44       34.22      2.66 o 
  -2   1  14       35.60       36.03      2.95 o 
  -1   1  14      152.93      149.04      3.64 o 
   0   1  14       14.69       14.97      2.02 o 
   1   1  14       17.09       18.11      1.90 o 
   2   1  14        9.83        8.69      1.58 o 
   3   1  14        6.51        5.88      1.56 o 
   4   1  14       16.18       18.29      1.97 o 
   5   1  14       20.16       20.02      2.36 o 
   6   1  14       11.82       13.76      2.26 o 
   7   1  14        3.91        6.95      2.37 o 
  -9   2  14       49.38       47.71      3.90 o 
  -8   2  14        9.38        7.72      2.33 o 
  -7   2  14       21.42       19.94      2.99 o 
  -6   2  14       76.87       86.64      4.11 o 
  -5   2  14       55.76       54.04      4.78 o 
  -4   2  14        7.55        4.41      1.56 o 
  -3   2  14       28.50       28.90      2.34 o 
  -2   2  14       34.14       37.31      2.35 o 
  -1   2  14      289.49      284.05      5.70 o 
   0   2  14      284.94      277.50      5.48 o 
   1   2  14       42.17       46.00      2.59 o 
   2   2  14       66.79       64.63      3.42 o 
   3   2  14       43.22       41.10      2.52 o 
   4   2  14       42.01       48.54      2.77 o 
   5   2  14       24.03       24.96      2.63 o 
   6   2  14       16.71       16.08      2.77 o 
   7   2  14       25.68       28.53      8.27 o 
  -9   3  14        8.52        9.22      2.53 o 
  -8   3  14       43.97       47.06      3.55 o 
  -7   3  14        3.40        4.67      1.94 o 
  -6   3  14       18.00       18.77      1.46 o 
  -5   3  14       21.68       19.66      2.56 o 
  -4   3  14       68.60       71.53      4.26 o 
  -3   3  14      100.74      103.08      4.86 o 
  -2   3  14      129.39      127.79      6.12 o 
  -1   3  14       25.08       23.79      1.93 o 
   0   3  14       91.28       90.18      2.94 o 
   1   3  14       52.10       58.90      2.71 o 
   2   3  14       52.60       57.75      2.76 o 
   3   3  14        6.06        5.70      1.62 o 
   4   3  14       57.69       59.97      3.26 o 
   5   3  14        6.66        9.63      2.00 o 
   6   3  14       34.12       40.85      3.28 o 
  -9   4  14        0.26       -1.01      2.34 o 
  -8   4  14        7.64        5.45      2.03 o 
  -7   4  14       50.42       54.99      4.65 o 
  -6   4  14       20.75       16.37      2.41 o 
  -5   4  14        1.77        2.76      1.73 o 
  -4   4  14       17.96       15.05      3.14 o 
  -3   4  14       74.28       69.63      2.97 o 
  -2   4  14       17.32       18.47      1.84 o 
  -1   4  14       43.44       44.36      3.21 o 
   0   4  14       29.66       31.33      2.37 o 
   1   4  14       47.67       44.70      4.00 o 
   2   4  14        3.39        3.21      1.52 o 
   3   4  14        2.37        2.63      1.36 o 
   4   4  14        9.35        9.16      1.75 o 
   5   4  14        2.12        3.62      2.19 o 
   6   4  14       17.45       11.01      3.13 o 
  -8   5  14       73.48       84.80      7.54 o 
  -7   5  14       35.09       41.66      3.31 o 
  -6   5  14       25.69       28.40      2.70 o 
  -5   5  14        4.23        4.83      2.22 o 
  -4   5  14        5.34        3.35      1.69 o 
  -3   5  14       45.35       42.16      3.25 o 
  -2   5  14       12.11       12.24      2.04 o 
  -1   5  14        2.29        0.59      1.36 o 
   0   5  14        4.69        3.79      1.36 o 
   1   5  14       37.89       38.05      3.72 o 
   2   5  14        0.87        1.35      1.32 o 
   3   5  14       10.86       13.90      1.52 o 
   4   5  14       17.34       27.31      4.22 o 
   5   5  14        1.21        0.15      2.68 o 
   6   5  14        2.17        4.54      2.88 o 
  -8   6  14       21.38       15.75      2.89 o 
  -7   6  14       21.32       30.18      3.04 o 
  -6   6  14        8.47        8.37      2.01 o 
  -5   6  14        3.12        2.10      1.78 o 
  -4   6  14       39.98       39.86      3.09 o 
  -3   6  14        7.09        6.74      1.82 o 
  -2   6  14       17.42       18.79      2.17 o 
  -1   6  14        9.15       12.33      3.02 o 
   0   6  14       29.37       32.35      3.13 o 
   1   6  14       20.91       19.87      3.27 o 
   2   6  14       80.53       83.96      3.95 o 
   3   6  14       54.05       67.95      4.35 o 
   4   6  14        5.13        8.20      2.83 o 
   5   6  14        0.30        4.50      2.96 o 
  -7   7  14       13.02       10.82      2.45 o 
  -6   7  14       37.89       40.99      6.06 o 
  -5   7  14       16.95       15.48      4.16 o 
  -4   7  14        2.86        5.21      1.67 o 
  -3   7  14        4.47        4.60      1.49 o 
  -2   7  14        8.63        6.97      1.68 o 
  -1   7  14       28.14       33.54      4.01 o 
   0   7  14        3.12       16.47      3.05 o 
   1   7  14       32.14       35.98      4.12 o 
   2   7  14       37.80       30.21      6.55 o 
   3   7  14        8.40       11.97      4.35 o 
   4   7  14       23.13       28.15      5.50 o 
  -6   8  14       13.40       17.83      2.41 o 
  -5   8  14        8.41        9.36      2.03 o 
  -4   8  14        5.79        7.78      2.76 o 
  -3   8  14       28.84       25.66      3.71 o 
  -2   8  14       24.71       20.58      3.38 o 
  -1   8  14        4.71        7.78      2.69 o 
   0   8  14       25.43       20.74      3.39 o 
   1   8  14       41.85       33.74      5.34 o 
   2   8  14       33.28       34.00      4.00 o 
   3   8  14        9.98        8.67      4.45 o 
  -4   9  14        8.89        7.31      2.70 o 
  -3   9  14        6.19        6.73      2.86 o 
  -2   9  14        1.46        1.42      2.39 o 
  -1   9  14        6.74        4.16      4.73 o 
   0   9  14       17.24       22.98      3.66 o 
   1   9  14       45.55       51.05      4.95 o 
  -9   0  15       14.95       12.06      3.36 o 
  -8   0  15        9.76        5.08      3.01 o 
  -7   0  15        0.78        1.02      2.09 o 
  -6   0  15       81.22       89.36      5.19 o 
  -5   0  15       61.27       55.30      4.20 o 
  -4   0  15       18.24       15.92      3.85 o 
  -3   0  15       12.61       20.23      2.86 o 
  -2   0  15       14.98       14.66      2.58 o 
  -1   0  15       30.67       31.51      3.54 o 
   0   0  15        0.73       -2.11      2.11 o 
   1   0  15       19.22       19.60      4.12 o 
   2   0  15       15.28       10.92      2.55 o 
   3   0  15        0.27        1.59      2.16 o 
   4   0  15       30.07       39.98      3.75 o 
   5   0  15        0.13        0.76      2.55 o 
   6   0  15       19.18       32.52      4.34 o 
  -9   1  15        5.69        5.39      2.06 o 
  -8   1  15        7.25        9.79      2.04 o 
  -7   1  15        9.52       10.32      1.96 o 
  -6   1  15        4.19        2.27      1.64 o 
  -5   1  15      155.10      153.26      4.24 o 
  -4   1  15       38.96       36.82      2.45 o 
  -3   1  15        4.51       -0.39      1.33 o 
  -2   1  15      133.76      138.05      4.07 o 
  -1   1  15       63.75       64.02      3.10 o 
   0   1  15       25.76       25.17      2.18 o 
   1   1  15      117.46      121.67      3.98 o 
   2   1  15       11.79       13.17      1.85 o 
   3   1  15       53.63       57.28      3.05 o 
   4   1  15        1.51        3.19      1.58 o 
   5   1  15       32.31       35.20      3.03 o 
   6   1  15       33.22       41.89      3.34 o 
  -9   2  15        0.19       -1.98      1.98 o 
  -8   2  15       31.36       31.54      3.87 o 
  -7   2  15       47.15       49.17      3.46 o 
  -6   2  15       62.33       62.38      5.01 o 
  -5   2  15       74.99       69.48      5.85 o 
  -4   2  15       15.27       17.94      2.85 o 
  -3   2  15       64.50       54.68      3.59 o 
  -2   2  15       46.34       48.26      2.67 o 
  -1   2  15      218.25      228.36      4.78 o 
   0   2  15       20.30       24.87      2.26 o 
   1   2  15       39.43       45.42      2.68 o 
   2   2  15       61.88       61.21      3.07 o 
   3   2  15       44.29       41.52      2.66 o 
   4   2  15        1.36        1.53      1.51 o 
   5   2  15       37.49       42.24      3.24 o 
   6   2  15       25.28       31.30      3.32 o 
  -8   3  15        1.21        1.23      1.95 o 
  -7   3  15       16.34       22.63      2.76 o 
  -6   3  15       36.49       37.20      2.63 o 
  -5   3  15       31.75       36.51      2.63 o 
  -4   3  15        4.82        4.60      1.86 o 
  -3   3  15       80.28       81.50      3.54 o 
  -2   3  15       31.88       32.67      2.65 o 
  -1   3  15       69.41       76.07      3.54 o 
   0   3  15       17.46       23.76      2.02 o 
   1   3  15       27.82       28.97      2.30 o 
   2   3  15       71.99       79.88      3.47 o 
   3   3  15        9.39       15.06      2.07 o 
   4   3  15       12.92       13.70      2.20 o 
   5   3  15        1.30       -1.13      1.75 o 
  -8   4  15       26.06       27.59      4.11 o 
  -7   4  15        0.74        0.79      1.82 o 
  -6   4  15       19.93       22.51      2.85 o 
  -5   4  15       16.60       18.43      3.92 o 
  -4   4  15       48.51       48.83      4.74 o 
  -3   4  15       82.68       85.18      3.33 o 
  -2   4  15       62.57       65.38      3.11 o 
  -1   4  15        2.58        2.20      1.49 o 
   0   4  15        8.74        9.50      1.78 o 
   1   4  15        4.16        4.37      1.58 o 
   2   4  15        8.14       14.05      2.18 o 
   3   4  15       13.62       13.67      1.88 o 
   4   4  15       48.48       55.66      3.48 o 
   5   4  15        4.48        4.69      1.64 o 
  -7   5  15        9.17       14.38      2.44 o 
  -6   5  15        8.50       14.63      2.34 o 
  -5   5  15       16.91       19.46      2.50 o 
  -4   5  15       21.91       21.12      4.20 o 
  -3   5  15        1.94        0.03      2.81 o 
  -2   5  15       16.54       19.48      2.66 o 
  -1   5  15        3.17        3.66      1.27 o 
   0   5  15        5.85        7.70      1.58 o 
   1   5  15       20.97       25.32      2.25 o 
   2   5  15       11.66       13.11      2.54 o 
   3   5  15       18.27       23.44      2.68 o 
   4   5  15        7.51       10.64      3.20 o 
  -7   6  15       16.78       22.12      4.12 o 
  -6   6  15       14.78       20.21      3.10 o 
  -5   6  15        3.48        5.95      2.07 o 
  -4   6  15       17.60       20.30      2.66 o 
  -3   6  15        8.75        6.22      1.95 o 
  -2   6  15       34.47       37.29      3.18 o 
  -1   6  15       28.85       40.24      3.51 o 
   0   6  15       36.35       48.00      3.63 o 
   1   6  15       38.29       37.99      4.27 o 
   2   6  15        9.32       11.82      2.12 o 
   3   6  15       24.97       20.65      3.40 o 
   4   6  15       12.76        9.95      3.02 o 
  -6   7  15        8.21       11.05      2.34 o 
  -5   7  15       13.29       13.83      2.84 o 
  -4   7  15       25.17       25.15      2.76 o 
  -3   7  15       66.98       70.81      4.24 o 
  -2   7  15       16.22       20.51      2.48 o 
  -1   7  15        1.56        0.09      2.46 o 
   0   7  15       53.88       49.73      4.75 o 
   1   7  15       51.47       50.32      6.40 o 
   2   7  15        0.78        4.18      2.54 o 
   3   7  15        4.13        2.80      3.85 o 
  -4   8  15       16.46       17.54      5.30 o 
  -3   8  15       10.90        7.38      2.71 o 
  -2   8  15        0.50        2.21      2.71 o 
  -1   8  15        0.35        0.11      2.46 o 
   0   8  15       18.47       10.15      3.06 o 
   1   8  15       12.50       12.15      3.30 o 
  -8   0  16        2.76        4.90      3.18 o 
  -7   0  16        1.23       -0.96      2.13 o 
  -6   0  16        0.06       -2.04      2.04 o 
  -5   0  16        4.48        4.81      2.39 o 
  -4   0  16        4.68        6.11      2.35 o 
  -3   0  16       86.49       81.45      5.02 o 
  -2   0  16       16.97        9.00      2.53 o 
  -1   0  16        2.52        1.32      2.13 o 
   0   0  16       24.47       25.26      3.19 o 
   1   0  16        1.29        3.73      2.21 o 
   2   0  16       67.27       73.43      7.55 o 
   3   0  16       22.11       21.25      4.72 o 
   4   0  16       93.23      102.03      5.89 o 
   5   0  16       22.64       17.11      3.73 o 
  -8   1  16       36.68       41.91      3.03 o 
  -7   1  16       34.24       39.72      3.00 o 
  -6   1  16       62.63       64.27      3.51 o 
  -5   1  16       47.49       40.98      2.98 o 
  -4   1  16        9.47        5.19      1.72 o 
  -3   1  16        6.57        7.36      1.67 o 
  -2   1  16        4.86        4.73      1.54 o 
  -1   1  16        4.50        4.55      1.57 o 
   0   1  16        5.21        3.87      1.88 o 
   1   1  16        3.31        2.72      1.61 o 
   2   1  16       85.79       80.63      3.62 o 
   3   1  16       26.49       32.77      2.58 o 
   4   1  16        4.60        5.37      1.78 o 
   5   1  16       19.50       21.46      2.74 o 
  -8   2  16       24.26       29.75      2.37 o 
  -7   2  16        8.60       11.09      2.06 o 
  -6   2  16      107.13      110.16      4.41 o 
  -5   2  16       41.84       43.58      2.94 o 
  -4   2  16       86.23       79.43      3.84 o 
  -3   2  16        3.08        3.44      1.73 o 
  -2   2  16       38.76       40.66      2.69 o 
  -1   2  16        0.76       -1.27      1.41 o 
   0   2  16       18.81       22.63      2.16 o 
   1   2  16       29.36       27.43      2.33 o 
   2   2  16       55.87       56.98      3.16 o 
   3   2  16       50.92       54.74      3.08 o 
   4   2  16       24.44       23.08      2.49 o 
   5   2  16        0.46        0.55      3.10 o 
  -7   3  16        5.21        5.63      2.17 o 
  -6   3  16        2.04        3.17      1.68 o 
  -5   3  16       11.00       14.14      2.66 o 
  -4   3  16       21.47       17.54      2.42 o 
  -3   3  16      159.03      167.68      9.12 o 
  -2   3  16       27.37       23.74      2.53 o 
  -1   3  16        4.47        0.71      1.61 o 
   0   3  16        8.75        6.68      1.91 o 
   1   3  16       24.25       26.61      2.29 o 
   2   3  16        3.89        0.64      1.71 o 
   3   3  16        7.03        7.44      1.94 o 
   4   3  16       24.50       31.34      2.89 o 
  -7   4  16       38.83       39.86      3.54 o 
  -6   4  16        9.47       10.32      2.35 o 
  -5   4  16       17.37       17.78      2.57 o 
  -4   4  16       21.58       28.30      4.21 o 
  -3   4  16       97.43       94.07      3.55 o 
  -2   4  16       53.97       58.78      4.11 o 
  -1   4  16       27.91       25.89      2.37 o 
   0   4  16        8.98       10.47      2.24 o 
   1   4  16       61.56       71.05      3.84 o 
   2   4  16        3.51        4.51      1.81 o 
   3   4  16       10.05       10.08      1.95 o 
   4   4  16       10.42        8.09      1.97 o 
  -6   5  16        6.80        5.88      2.18 o 
  -5   5  16       24.75       28.75      4.27 o 
  -4   5  16        1.83        2.70      1.91 o 
  -3   5  16       10.52       10.37      4.48 o 
  -2   5  16       12.40       11.46      2.42 o 
  -1   5  16        9.11        9.33      2.27 o 
   0   5  16        3.39        4.58      1.66 o 
   1   5  16        3.11        1.00      1.69 o 
   2   5  16       31.34       42.03      3.77 o 
   3   5  16        2.76        7.75      4.17 o 
  -5   6  16       41.27       40.49      3.76 o 
  -4   6  16        2.75        4.05      2.06 o 
  -3   6  16        9.74       11.34      2.28 o 
  -2   6  16        1.48        1.73      1.77 o 
  -1   6  16       11.08       13.84      3.05 o 
   0   6  16       11.05       12.86      3.24 o 
   1   6  16       13.64        5.97      2.71 o 
   2   6  16        2.30        2.72      2.90 o 
  -4   7  16        2.93        3.07      1.90 o 
  -3   7  16        8.82        6.70      1.93 o 
  -2   7  16        4.31        1.31      2.54 o 
  -1   7  16       39.47       40.69      4.62 o 
   0   7  16        6.40        6.16      2.85 o 
   1   7  16        6.17        3.98      5.75 o 
  -7   0  17        1.51       -1.31      2.31 o 
  -6   0  17       44.35       48.08      4.30 o 
  -5   0  17       12.48       12.53      3.58 o 
  -4   0  17        0.06       -1.20      2.14 o 
  -3   0  17        2.26        1.62      2.33 o 
  -2   0  17       10.44       11.32      2.70 o 
  -1   0  17        1.18       -0.14      2.14 o 
   0   0  17        0.44        6.62      2.83 o 
   1   0  17       61.73       59.96      4.58 o 
   2   0  17       10.12       12.33      2.93 o 
   3   0  17        3.71        0.11      2.69 o 
  -7   1  17        3.04        1.96      1.95 o 
  -6   1  17       42.36       46.59      3.26 o 
  -5   1  17       18.41       13.80      2.57 o 
  -4   1  17       26.70       25.38      2.41 o 
  -3   1  17        6.93        6.51      1.75 o 
  -2   1  17        3.00        1.28      1.70 o 
  -1   1  17        1.96        2.56      1.93 o 
   0   1  17       15.25       16.61      2.14 o 
   1   1  17       38.90       46.14      2.94 o 
   2   1  17       16.97       17.39      2.96 o 
   3   1  17        5.59        4.32      1.94 o 
  -6   2  17       48.77       50.33      3.25 o 
  -5   2  17       58.43       68.86      4.10 o 
  -4   2  17       51.95       48.17      3.67 o 
  -3   2  17        5.29        5.63      1.96 o 
  -2   2  17       67.76       82.01      3.69 o 
  -1   2  17       21.49       28.23      2.44 o 
   0   2  17       10.39       13.28      2.27 o 
   1   2  17       86.46       87.34      4.33 o 
   2   2  17      181.75      194.93      5.96 o 
   3   2  17        1.23        2.44      1.71 o 
  -6   3  17       14.36       13.55      2.76 o 
  -5   3  17       47.49       43.27      2.90 o 
  -4   3  17       27.98       27.31      2.69 o 
  -3   3  17       11.09        9.68      2.05 o 
  -2   3  17        3.30        0.59      2.19 o 
  -1   3  17       12.13       12.25      2.12 o 
   0   3  17       38.86       39.41      3.01 o 
   1   3  17       29.35       33.56      2.60 o 
   2   3  17       17.41       17.12      2.17 o 
   3   3  17        5.15        2.88      1.83 o 
  -5   4  17       24.44       22.72      3.24 o 
  -4   4  17       72.51       69.04      4.24 o 
  -3   4  17       31.13       31.40      2.50 o 
  -2   4  17       11.98       10.43      1.99 o 
  -1   4  17        2.10        2.26      1.74 o 
   0   4  17        7.76       11.78      2.23 o 
   1   4  17       28.92       33.78      2.96 o 
   2   4  17       20.57       22.29      2.62 o 
  -4   5  17       32.38       33.98      3.35 o 
  -3   5  17       34.68       34.05      3.47 o 
  -2   5  17       14.97       17.39      2.74 o 
  -1   5  17       17.53       19.66      2.79 o 
   0   5  17       24.08       27.65      2.45 o 
   1   5  17       16.02       16.26      2.22 o 
  -3   6  17        1.39        5.49     10.63 o 
  -2   6  17       28.97       36.51      3.33 o 
  -1   6  17       10.47       12.52      2.36 o 
  -5   0  18        0.00        4.59      2.58 o 
  -4   0  18        0.06       -0.66      2.38 o 
  -3   0  18        5.48        8.68      2.72 o 
  -2   0  18        5.50        2.43      3.06 o 
  -1   0  18      141.86      148.17      9.61 o 
   0   0  18       12.49       20.51      3.15 o 
   1   0  18        8.00        6.93      3.85 o 
   2   0  18      113.20      118.75     11.88 o 
  -5   1  18       16.28       16.53      2.82 o 
  -4   1  18        4.58        2.96      1.77 o 
  -3   1  18        1.09       -0.84      1.65 o 
  -2   1  18       12.63       15.55      2.17 o 
  -1   1  18        5.20        7.03      1.90 o 
   0   1  18        8.03        8.67      1.95 o 
   1   1  18       48.23       49.95      3.14 o 
  -5   2  18        9.83       11.63      2.64 o 
  -4   2  18        3.27        4.76      1.99 o 
  -3   2  18        4.89        5.18      1.99 o 
  -2   2  18       22.76       21.38      2.39 o 
  -1   2  18        7.19        5.15      2.03 o 
   0   2  18       13.88       15.13      2.20 o 
   1   2  18       30.19       33.91      3.43 o 
  -4   3  18       34.49       35.07      2.85 o 
  -3   3  18        9.08       13.49      2.21 o 
  -2   3  18       27.89       25.92      2.68 o 
  -1   3  18        2.95        0.41      1.76 o 
   0   3  18       75.15       97.99      4.51 o 
  -2   4  18       22.59       20.48      3.87 o 
  -1   4  18       28.95       31.42      2.67 o 
                                                 
